# Supplementary material for: Hexosamine biosynthesis drives hemocyanin O-GlcNAcylation to potentiate antibacterial immunity in shrimp
Source: J Biol Chem. 2026 May 28;302(7):113213. doi: 10.1016/j.jbc.2026.113213 (PMC13310628; doi:10.1016/j.jbc.2026.113213)
Supplement: Table S2 [file mmc2.xlsx]

## Sheet: db.proteins
Protein Group	Accession	Gene	Description	-10LgP	Coverage(%)	Coverage(%) PBS O-GlcNAc	Coverage(%) VP O-GlcNAc	#Peptides	#Unique	Area PBS O-GlcNAc	Area VP O-GlcNAc	#Spec PBS O-GlcNAc	#Spec VP O-GlcNAc	Average Mass
1	A0A423SNE1	C7M84_016268	Hemolymph clottable protein OS=Penaeus vannamei OX=6689 GN=C7M84_016268 PE=4 SV=1	206.393	41.96	35.76	40.28	63	31	126000	502000	158	314	187698
8	A0A423T1V1	C7M84_011250	Beta-1,3-glucan binding protein OS=Penaeus vannamei OX=6689 GN=C7M84_011250 PE=4 SV=1	203.575	35.68	18.8	33.12	61	33	9980	95100	42	157	216534
6	A0A423SNP0	C7M84_016267	Hemolymph clottable protein OS=Penaeus vannamei OX=6689 GN=C7M84_016267 PE=4 SV=1	200.131	36.25	30.57	35.13	56	24	21800	116000	115	225	191164
3	A0A423SGU8	C7M84_018733	Hemocyanin subunit L2 OS=Penaeus vannamei OX=6689 GN=C7M84_018733 PE=3 SV=1	199.684	38.22	33.88	38.22	53	4	8020	12700	359	698	152108
4	X2KWE4	C7M84_023278	Hemocyanin OS=Penaeus vannamei OX=6689 GN=C7M84_023278 PE=3 SV=1	196.235	69.18	55.74	69.18	49	26	1370000	5040000	389	783	74989.9
2	A0A3R7Q123	C7M84_016210	Hemocyanin OS=Penaeus vannamei OX=6689 GN=C7M84_016210 PE=3 SV=1	195.202	61.45	56.43	61.45	48	9	332000	923000	406	757	77359.3
4	A0A3R7SZZ8	C7M84_023279	Hemocyanin OS=Penaeus vannamei OX=6689 GN=C7M84_023279 PE=3 SV=1	194.676	63.94	55.62	63.94	47	24	1340000	4930000	383	773	73484.4
5	A0A3R7LZS3	C7M84_018728	Hemocyanin subunit L2 OS=Penaeus vannamei OX=6689 GN=C7M84_018728 PE=3 SV=1	193.724	65.12	54.94	65.12	46	1	1e-11	1640	334	622	73933.5
11	A0A423SGR6	C7M84_018736	Hemocyanin subunit L2 OS=Penaeus vannamei OX=6689 GN=C7M84_018736 PE=3 SV=1	189.163	64.78	58.14	64.78	41	1	5290	50000	299	569	69342.4
10	A0A3R7PEN2	C7M84_018729	Hemocyanin OS=Penaeus vannamei OX=6689 GN=C7M84_018729 PE=3 SV=1	184.18	64.5	56.4	64.5	38	4	69000	299000	273	554	64229.8
14	A0A3R7P7W3	C7M84_018725	Hemocyanin OS=Penaeus vannamei OX=6689 GN=C7M84_018725 PE=3 SV=1	183.817	51.27	45.59	48.88	38	30	39400	134000	108	232	77391.8
15	A0A3R7NYM7	C7M84_011248	Beta-1,3-glucan-binding protein OS=Penaeus vannamei OX=6689 GN=C7M84_011248 PE=4 SV=1	179.028	37.44	23.2	37.44	33	6	3570	34500	26	114	116077
17	A0A423TE04	C7M84_006786	Pacifastin heavy chain OS=Penaeus vannamei OX=6689 GN=C7M84_006786 PE=4 SV=1	172.859	34.28	21.83	34.28	30	30	9710	130000	18	72	92377.7
18	A0A3R7MV24	C7M84_011242	Beta-1,3-glucan-binding protein OS=Penaeus vannamei OX=6689 GN=C7M84_011242 PE=4 SV=1	170.649	19.88	18.85	3.27	33	33	16100	1450	39	8	238588
20	A0A3R7MMK2	C7M84_007739	Alpha2 macroglobulin isoform 2 OS=Penaeus vannamei OX=6689 GN=C7M84_007739 PE=4 SV=1	167.831	45.82	21.05	45.82	27	25	5010	34100	15	53	71061.5
13	A0A3R7LSN5	C7M84_018726	Hemocyanin subunit L1 OS=Penaeus vannamei OX=6689 GN=C7M84_018726 PE=4 SV=1	167.032	47.07	45.99	47.07	25	7	407000	1080000	256	440	52553.5
22	A0A3R7PVP7	C7M84_021545	Hemocyanin OS=Penaeus vannamei OX=6689 GN=C7M84_021545 PE=3 SV=1	159.671	41.38	15.59	41.38	24	23	2390	21400	20	59	76661.7
19	A0A3R7PUZ2	C7M84_003479	Hemocyanin OS=Penaeus vannamei OX=6689 GN=C7M84_003479 PE=4 SV=1	155.591	67.94	64.5	67.94	19	2	50700	138000	159	289	29515.6
23	A0A3R7MB02	C7M84_003456	Hemocyanin OS=Penaeus vannamei OX=6689 GN=C7M84_003456 PE=3 SV=1	150.125	26.11	22.38	26.11	18	1	1e-11	1e-11	128	255	65279.4
26	A0A423TH92	C7M84_005612	Copper/zinc superoxide dismutase isoform 4 OS=Penaeus vannamei OX=6689 GN=C7M84_005612 PE=4 SV=1	146.808	34.73	34.73	28.37	16	16	236000	21800	87	28	70158.6
29	A0A423SCS0	C7M84_020207	Uncharacterized protein OS=Penaeus vannamei OX=6689 GN=C7M84_020207 PE=4 SV=1	146.143	20.42	19.49	18.79	16	8	5100	3450	23	20	97175.6
21	A0A3R7NPL9	C7M84_018727	Hemocyanin subunit L2 OS=Penaeus vannamei OX=6689 GN=C7M84_018727 PE=3 SV=1	144.771	28.91	17.26	28.91	16	2	1e-11	2300	111	207	77578.4
25	Q9GSP9	C7M84_010918	Beta-actin OS=Penaeus vannamei OX=6689 GN=C7M84_010918 PE=2 SV=1	142.204	41.76	41.76	39.89	15	5	162000	59300	75	46	41867.9
27	A0A3R7Q4U6	C7M84_013231	JHE-like carboxylesterase 1 OS=Penaeus vannamei OX=6689 GN=C7M84_013231 PE=4 SV=1	142.074	19.11	0	19.11	17	17	1e-11	20200		34	115919
28	A0A3R7QCU3	C7M84_006787	Pacifastin heavy chain OS=Penaeus vannamei OX=6689 GN=C7M84_006787 PE=4 SV=1	141.445	30.6	14.86	26.61	14	14	2880	56000	5	34	50313
25	A0A2H4V3E0	C7M84_010916	Cytoplasmic-type actin 4 OS=Penaeus vannamei OX=6689 GN=C7M84_010916 PE=2 SV=1	138.91	38.3	38.3	36.44	14	4	154000	58500	68	40	41928.9
25	A0A423T2P8	C7M84_010919	Beta-actin OS=Penaeus vannamei OX=6689 GN=C7M84_010919 PE=3 SV=1	135.592	34.84	34.84	32.98	13	5	162000	59300	67	42	41935.1
36	A0A423T231	C7M84_011251	Beta-1,3-glucan-binding protein OS=Penaeus vannamei OX=6689 GN=C7M84_011251 PE=4 SV=1	132.849	33.41	30.02	33.41	11	9	5320	3980	16	16	49565.3
39	A0A3R7M1N6	C7M84_011247	Beta-1,3-glucan-binding protein OS=Penaeus vannamei OX=6689 GN=C7M84_011247 PE=4 SV=1	129.351	14.29	10.2	10.42	12	7	2390	1590	14	9	104661
31	A0A3R7M007	C7M84_012584	Actin 1 OS=Penaeus vannamei OX=6689 GN=C7M84_012584 PE=3 SV=1	129.031	39.25	33.6	30.11	13	3	2490	843	24	15	41323.3
31	A0A3R7PEZ1	C7M84_012583	Actin 1 OS=Penaeus vannamei OX=6689 GN=C7M84_012583 PE=3 SV=1	129.031	38.83	33.24	29.79	13	3	2490	843	24	15	41730.7
33	A0A423UAM4	C7M84_007740	Alpha2 macroglobulin isoform 2 OS=Penaeus vannamei OX=6689 GN=C7M84_007740 PE=3 SV=1	128.668	20.91	15.06	20.91	11	11	3140	13800	12	22	75119.4
42	A0A3R7LQV5	C7M84_020206	Uncharacterized protein OS=Penaeus vannamei OX=6689 GN=C7M84_020206 PE=4 SV=1	128.332	28.47	28.47	28.47	10	1	1560	2280	19	15	47755
31	A0A2H4V3D5	C7M84_012590	Actin 1 OS=Penaeus vannamei OX=6689 GN=C7M84_012590 PE=2 SV=1	126.98	33.24	33.24	24.2	12	2	2490	444	24	14	41620.7
28	A0A3R7PRF0	C7M84_006789	Pacifastin heavy chain (Fragment) OS=Penaeus vannamei OX=6689 GN=C7M84_006789 PE=4 SV=1	126.076	33.82	21.09	27.27	10	10	2410	32900	4	21	30598.8
45	A0A3R7QMW3	C7M84_009025	Vitellogenin domain-containing protein OS=Penaeus vannamei OX=6689 GN=C7M84_009025 PE=4 SV=1	125.7	19.68	11.94	19.68	10	10	3110	3270	9	14	70233.2
35	A0A423SYA2	C7M84_012588	Actin 1 OS=Penaeus vannamei OX=6689 GN=C7M84_012588 PE=3 SV=1	125.018	34.57	34.57	25.53	11	1	17000	2610	35	19	41824.9
44	A0A3R7Q7F9	C7M84_011254	Beta-1,3-glucan-binding protein OS=Penaeus vannamei OX=6689 GN=C7M84_011254 PE=4 SV=1	124.822	32.09	14.43	32.09	9	1	1e-11	1240	5	21	44956.3
31	A0A3R7NX50	C7M84_012585	Actin 1 OS=Penaeus vannamei OX=6689 GN=C7M84_012585 PE=3 SV=1	122.364	32.18	26.6	23.14	11	1	1e-11	399	22	14	41715.8
31	A0A2H4V3D7	C7M84_012586	Actin 1 OS=Penaeus vannamei OX=6689 GN=C7M84_012586 PE=2 SV=1	122.364	32.18	26.6	23.14	11	1	1e-11	399	22	14	41687.8
31	A0A423SYK2	C7M84_012587	Actin 1 OS=Penaeus vannamei OX=6689 GN=C7M84_012587 PE=3 SV=1	122.364	32.18	26.6	23.14	11	1	1e-11	399	22	14	41673.7
43	A0A3R7QXB9	C7M84_025145	Laccase 1 OS=Penaeus vannamei OX=6689 GN=C7M84_025145 PE=3 SV=1	120.018	16.11	5.86	16.11	9	9	5600	33100	3	18	75242.7
47	A0A3R7PBU1	C7M84_021514	Alpha-2-macroglobulin OS=Penaeus vannamei OX=6689 GN=C7M84_021514 PE=4 SV=1	119.742	12.72	0	12.72	10	8	1e-11	3220		14	90313.2
37	A0A3R7MT76	C7M84_012581	Beta-actin OS=Penaeus vannamei OX=6689 GN=C7M84_012581 PE=3 SV=1	118.24	25.8	20.21	21.01	10	1	1e-11	95.3	29	18	41698.9
40	A0A3R7MTG0	C7M84_013488	Lectin 3 OS=Penaeus vannamei OX=6689 GN=C7M84_013488 PE=4 SV=1	116.314	33.44	33.44	0	9	9	28100	1e-11	24		33803.1
50	A0A423SCS5	C7M84_020142	Heat shock cognate 71 kDa protein OS=Penaeus vannamei OX=6689 GN=C7M84_020142 PE=3 SV=1	114.051	16.03	16.03	4.14	8	2	4550	1e-11	13	2	63437.7
50	A0A3R7SI07	C7M84_020141	Heat shock protein 70 kDa OS=Penaeus vannamei OX=6689 GN=C7M84_020141 PE=3 SV=1	114.051	14.69	14.69	3.79	8	2	4550	1e-11	13	2	69677.8
49	A0A423T3I5	C7M84_010678	Tubulin alpha chain (Fragment) OS=Penaeus vannamei OX=6689 GN=C7M84_010678 PE=3 SV=1	112.967	23.78	23.78	11.33	8	2	1390	1e-11	14	4	49924.3
27	A0A423SWP6	C7M84_013228	JHE-like carboxylesterase 1 OS=Penaeus vannamei OX=6689 GN=C7M84_013228 PE=4 SV=1	110.592	18.95	0	18.95	8	8	1e-11	6510		13	55337.8
50	A0A423SCW3	C7M84_020145	Putative heat shock cognate 71 kDa protein-like OS=Penaeus vannamei OX=6689 GN=C7M84_020145 PE=3 SV=1	109.482	23.08	23.08	6.84	7	2	4550	1e-11	12	2	38479.5
53	A0A423SX77	C7M84_012995	Heat shock protein 70 OS=Penaeus vannamei OX=6689 GN=C7M84_012995 PE=3 SV=1	109.479	6	6	1.8	7	1	1500	1e-11	14	2	151123
53	Q6GUA8	HSC70	Heat shock cognate 70 OS=Penaeus vannamei OX=6689 GN=HSC70 PE=3 SV=1	109.479	12.27	12.27	3.68	7	1	1500	1e-11	14	2	71522.8
50	A0A3R7LSU5	C7M84_020144	Heat shock protein 70 kDa OS=Penaeus vannamei OX=6689 GN=C7M84_020144 PE=3 SV=1	108.702	13.93	13.93	3.98	7	2	4550	1e-11	11	2	66291.7
60	A0A423SEB7	C7M84_019614	FreD OS=Penaeus vannamei OX=6689 GN=C7M84_019614 PE=4 SV=1	107.039	18.25	0	18.25	6	6	1e-11	10100		9	32304.2
51	A0A423SMS3	C7M84_016477	Tubulin beta chain OS=Penaeus vannamei OX=6689 GN=C7M84_016477 PE=3 SV=1	104.664	15.68	15.68	6.78	6	6	5080	1030	13	6	52845.2
59	A0A3R7PEF6	C7M84_013600	arginine kinase OS=Penaeus vannamei OX=6689 GN=C7M84_013600 PE=3 SV=1	101.889	15.45	0	15.45	6	6	1e-11	1590		8	40131.8
48	A0A3R7Q5M1	C7M84_012592	Actin, muscle OS=Penaeus vannamei OX=6689 GN=C7M84_012592 PE=3 SV=1	100.064	37.64	37.64	27.53	6	1	19000	3720	27	16	19668.3
56	A0A423TJ07	C7M84_004964	C-type lectin protein OS=Penaeus vannamei OX=6689 GN=C7M84_004964 PE=4 SV=1	99.6282	55.28	55.28	0	6	6	23500	1e-11	13		18508.6
63	A0A3R7PI18	C7M84_009026	Beta-1,3-glucan-binding protein OS=Penaeus vannamei OX=6689 GN=C7M84_009026 PE=4 SV=1	99.3647	11.07	0	11.07	5	5	1e-11	3090		7	60414.9
31	A0A3R7M7G7	C7M84_012589	Actin 1 OS=Penaeus vannamei OX=6689 GN=C7M84_012589 PE=3 SV=1	98.2478	32.24	32.24	32.24	6	2	2490	444	12	8	20540.5
68	A0A3R7SXV6	C7M84_000849	Uncharacterized protein OS=Penaeus vannamei OX=6689 GN=C7M84_000849 PE=4 SV=1	97.6437	15.42	15.42	12.05	5	3	873	205	6	4	45992.9
67	A0A423TMP9	C7M84_003608	FreD OS=Penaeus vannamei OX=6689 GN=C7M84_003608 PE=4 SV=1	97.0581	17.83	3.5	17.83	5	1	1e-11	225	1	8	34611.2
50	A0A423SCP1	C7M84_020143	Heat shock protein 70 kDa OS=Penaeus vannamei OX=6689 GN=C7M84_020143 PE=3 SV=1	96.4698	10.65	10.65	3.99	5	2	4550		10	2	66021.6
58	A0A3R7SP81	C7M84_012593	Actin 1 OS=Penaeus vannamei OX=6689 GN=C7M84_012593 PE=3 SV=1	94.505	30.87	30.87	30.2	5	2	4060	2230	12	9	16540
64	A0A423SUS6	C7M84_013964	Tubulin alpha chain OS=Penaeus vannamei OX=6689 GN=C7M84_013964 PE=3 SV=1	92.1437	14	14	12.37	5	1	903	469	8	4	54596.7
66	A0A3R7M470	C7M84_010258	C-type lectin OS=Penaeus vannamei OX=6689 GN=C7M84_010258 PE=4 SV=1	91.8414	10.06	10.06	0	5	5	5560	1e-11	10		55269.4
65	A0A3R7PA79	C7M84_016996	FreD OS=Penaeus vannamei OX=6689 GN=C7M84_016996 PE=4 SV=1	91.8254	20.68	4.64	20.68	5	1	1e-11	1e-11	1	8	27193
69	A0A423TFU3	C7M84_006107	Putative ficolin-1 OS=Penaeus vannamei OX=6689 GN=C7M84_006107 PE=4 SV=1	89.6166	11.87	11.87	11.87	4	4	2550	6440	4	4	37596.3
62	A0A3R7MUX2	C7M84_011383	Melanization interactin protein OS=Penaeus vannamei OX=6689 GN=C7M84_011383 PE=4 SV=1	87.2952	22.64	6.29	16.35	5	5	63.3	1290	1	4	35902.3
70	A0A3R7P9H4	C7M84_002001	MAM domain-containing protein OS=Penaeus vannamei OX=6689 GN=C7M84_002001 PE=4 SV=1	87.2786	14.33	0	14.33	4	4	1e-11	3760		6	37248.6
71	A0A423TL40	C7M84_004209	Galectin OS=Penaeus vannamei OX=6689 GN=C7M84_004209 PE=4 SV=1	87.1846	14.32	3.58	14.32	4	4	778	3410	2	11	44412.3
51	A0A3R7P788	C7M84_019243	Putative tubulin beta chain OS=Penaeus vannamei OX=6689 GN=C7M84_019243 PE=3 SV=1	86.9907	19.75	19.75	5.76	4	4	2690	1e-11	9	1	27627.9
61	A0A3R7M2M8	C7M84_010442	Prophenoloxidase 3 OS=Penaeus vannamei OX=6689 GN=C7M84_010442 PE=4 SV=1	86.8005	9.86	1.92	7.95	6	6	698	1400	2	5	84390.2
51	A0A3R7PGN4	C7M84_016087	Tubulin beta chain OS=Penaeus vannamei OX=6689 GN=C7M84_016087 PE=3 SV=1	86.7938	9.35	9.35	0	4	4	2360	1e-11	6		50681
80	A0A3R7PF51	C7M84_022048	C-type lectin 3 OS=Penaeus vannamei OX=6689 GN=C7M84_022048 PE=4 SV=1	86.5216	8.7	8.7	0	4	1	870	1e-11	6		51640.3
76	A0A423SZH0	C7M84_012148	Pacifastin light chain (Fragment) OS=Penaeus vannamei OX=6689 GN=C7M84_012148 PE=3 SV=1	85.6029	2.82	0.97	2.82	4	4	218	3290	1	5	135719
75	A0A3R7MSG4	C7M84_022049	C-type lectin OS=Penaeus vannamei OX=6689 GN=C7M84_022049 PE=4 SV=1	85.0486	10.54	10.54	0	4	1	395	1e-11	4		41388.3
78	A0A423SQ51	C7M84_015661	Bip OS=Penaeus vannamei OX=6689 GN=C7M84_015661 PE=3 SV=1	83.5232	5.95	5.95	1.68	4	1	333	1e-11	4	1	72917.2
57	A0A423T3D3	C7M84_010808	C-type lectin OS=Penaeus vannamei OX=6689 GN=C7M84_010808 PE=4 SV=1	82.4964	24.18	24.18	4.95	4	4	21700	1060	13	1	20304.9
73	A0A423SI55	C7M84_018195	Alpha 2 macroglobulin OS=Penaeus vannamei OX=6689 GN=C7M84_018195 PE=4 SV=1	82.3993	4.99	0	4.99	4	4	1e-11	2070		4	79416.5
51	A0A3R7QA79	C7M84_020724	Putative tubulin beta-1 chain OS=Penaeus vannamei OX=6689 GN=C7M84_020724 PE=3 SV=1	79.0401	4.77	4.77	2.26	3	3	4080	1030	7	5	87862.5
83	A0A423UB02	C7M84_004444	Major facilitator superfamily domain-containing protein 12 OS=Penaeus vannamei OX=6689 GN=C7M84_004444 PE=4 SV=1	78.6577	3.48	0	3.48	3	3	1e-11	1030		3	115511
51	A0A3R7MGX0	C7M84_020723	Tubulin beta-2 chain OS=Penaeus vannamei OX=6689 GN=C7M84_020723 PE=3 SV=1	78.4299	7.38	7.38	3.16	3	3	3480	1030	6	5	63529.1
25	A0A3R7M608	C7M84_007654	Cytoplasmatic actin OS=Penaeus vannamei OX=6689 GN=C7M84_007654 PE=3 SV=1	78.2218	5.87	5.87	5.87	3	1	4930	1030	17	9	56838.5
50	A0A3R7MNH2	C7M84_025108	Heat shock protein OS=Penaeus vannamei OX=6689 GN=C7M84_025108 PE=3 SV=1	77.0655	5.02	5.02	0	3	1	3260	1e-11	6		71778.7
92	A0A3R7PL42	C7M84_006115	RNA helicase OS=Penaeus vannamei OX=6689 GN=C7M84_006115 PE=3 SV=1	75.4767	4.81	4.81	2.21	3	3	5250	1800	4	2	85379.5
89	A0A3R7M5J9	C7M84_009023	Uncharacterized protein OS=Penaeus vannamei OX=6689 GN=C7M84_009023 PE=4 SV=1	74.9736	8.83	0	8.83	3	3	1e-11	1170		4	64005
89	A0A3R7M4E5	C7M84_009027	Uncharacterized protein OS=Penaeus vannamei OX=6689 GN=C7M84_009027 PE=4 SV=1	74.9736	11.56	0	11.56	3	3	1e-11	1170		4	48395.4
87	A0A076NBT3	C7M84_022415	Ubiquitin-ribosomal protein eL40 fusion protein OS=Penaeus vannamei OX=6689 GN=C7M84_022415 PE=2 SV=1	74.5138	24.03	24.03	12.4	3	3	2850	289	3	2	14701.3
87	A0A423TTK6	C7M84_001494	Polyubiquitin OS=Penaeus vannamei OX=6689 GN=C7M84_001494 PE=4 SV=1	74.5138	3.64	3.64	1.88	3	3	2850	289	3	2	96278.9
87	A0A3R7Q158	C7M84_016145	Polyubiquitin-C OS=Penaeus vannamei OX=6689 GN=C7M84_016145 PE=4 SV=1	74.5138	3.13	3.13	1.62	3	3	2850	289	3	2	111213
84	A0A3R7LW48	C7M84_021513	Alpha-2-macroglobulin OS=Penaeus vannamei OX=6689 GN=C7M84_021513 PE=4 SV=1	74.3282	5.06	0	5.06	3	3	1e-11	431		4	80493.6
88	A0A3R7QLR5	C7M84_023818	DUF4789 domain-containing protein OS=Penaeus vannamei OX=6689 GN=C7M84_023818 PE=4 SV=1	72.3191	6.21	6.21	0	3	3	272	1e-11	4		46685.2
85	A0A423UBF1	C7M84_021879	Lectin E OS=Penaeus vannamei OX=6689 GN=C7M84_021879 PE=4 SV=1	72.1971	10.65	10.65	0	3	2	2800	1e-11	4		31908.9
81	A0A423TIL1	C7M84_005129	ATP synthase subunit alpha OS=Penaeus vannamei OX=6689 GN=C7M84_005129 PE=3 SV=1	71.8717	6.73	4.18	4.91	4	4	1800	3390	2	4	59306.5
76	A0A423TBV9	C7M84_007546	Pacifastin light chain OS=Penaeus vannamei OX=6689 GN=C7M84_007546 PE=3 SV=1	71.5509	2.41	0	2.41	3	3	1e-11	1430		3	104738
78	A0A3R7PER1	C7M84_013055	Bip OS=Penaeus vannamei OX=6689 GN=C7M84_013055 PE=3 SV=1	71.0055	4.36	4.36	0	3	1	333	1e-11	3		71409.6
82	A0A423T216	C7M84_011241	Glucan pattern-recognition lipoprotein OS=Penaeus vannamei OX=6689 GN=C7M84_011241 PE=4 SV=1	69.3469	13.71	13.71	0	3	3	1180	1e-11	3		41228.9
51	A0A3R7MS58	C7M84_013384	Tubulin beta chain OS=Penaeus vannamei OX=6689 GN=C7M84_013384 PE=3 SV=1	64.9688	6.21	6.21	3.99	2	2	2810	1030	5	5	50742.2
87	A0A423SIM8	C7M84_018036	Ubiquitin-like domain-containing protein OS=Penaeus vannamei OX=6689 GN=C7M84_018036 PE=3 SV=1	63.0501	7.51	7.51	4.8	2	2	2430	289	2	2	37876.4
103	A0A423T420	C7M84_010513	RNA helicase OS=Penaeus vannamei OX=6689 GN=C7M84_010513 PE=3 SV=1	62.945	7.25	7.25	0	2	2	861	1e-11	2		45450.7
103	A0A3R7SRV6	C7M84_009300	RNA helicase OS=Penaeus vannamei OX=6689 GN=C7M84_009300 PE=3 SV=1	62.945	8.03	8.03	0	2	2	861	1e-11	2		41193.1
51	A0A423SFE4	C7M84_019241	Putative beta-tubulin OS=Penaeus vannamei OX=6689 GN=C7M84_019241 PE=3 SV=1	62.8235	2.99	2.99	1.74	2	2	742	1e-11	6	1	90612.7
72	A0A423U7E7	C7M84_022215	Putative calmodulin OS=Penaeus vannamei OX=6689 GN=C7M84_022215 PE=3 SV=1	62.7594	15	15	0	3	3	5350	1e-11	5		17929
101	A0A3R7QHU5	C7M84_001883	Dynein light chain OS=Penaeus vannamei OX=6689 GN=C7M84_001883 PE=3 SV=1	62.5195	24.44	24.44	0	2	2	1170	1e-11	2		10402.9
91	A0A423SG35	C7M84_019013	Histone H2A OS=Penaeus vannamei OX=6689 GN=C7M84_019013 PE=3 SV=1	61.3316	12.5	12.5	12.5	2	2	3150	2850	2	4	13447.6
91	A0A3R7M776	C7M84_012863	Histone H2A OS=Penaeus vannamei OX=6689 GN=C7M84_012863 PE=3 SV=1	61.3316	13.91	13.91	13.91	2	2	3150	2850	2	4	12483.6
91	A0A423SXX9	C7M84_012838	Histone H2A OS=Penaeus vannamei OX=6689 GN=C7M84_012838 PE=3 SV=1	61.3316	11.11	11.11	11.11	2	2	3150	2850	2	4	15776.4
91	A0A3R7SP18	C7M84_012869	Histone H2A OS=Penaeus vannamei OX=6689 GN=C7M84_012869 PE=3 SV=1	61.3316	10.53	10.53	10.53	2	2	3150	2850	2	4	17004.8
91	A0A3R7QN18	C7M84_022476	Histone H2A OS=Penaeus vannamei OX=6689 GN=C7M84_022476 PE=3 SV=1	61.3316	11.94	11.94	11.94	2	2	3150	2850	2	4	14552
91	A0A3R7MMZ9	C7M84_007396	Histone H2A OS=Penaeus vannamei OX=6689 GN=C7M84_007396 PE=3 SV=1	61.3316	13.11	13.11	13.11	2	2	3150	2850	2	4	13082.4
74	A0A3R7PJ04	C7M84_013841	glutathione peroxidase OS=Penaeus vannamei OX=6689 GN=C7M84_013841 PE=3 SV=1	61.1542	25.81	25.81	0	3	3	5390	1e-11	4		11269.9
94	A0A3R7Q5C5	C7M84_012868	Histone H4 OS=Penaeus vannamei OX=6689 GN=C7M84_012868 PE=3 SV=1	60.8922	8.3	8.3	0	2	2	789	1e-11	3		29108.2
73	A0A423U6P8	C7M84_022437	Alpha2 macroglobulin isoform 3 OS=Penaeus vannamei OX=6689 GN=C7M84_022437 PE=4 SV=1	60.2151	2.73	0	2.73	2	2	1e-11	1750		2	64220.9
105	A0A423SQ39	C7M84_015681	Armadillo segment polarity protein OS=Penaeus vannamei OX=6689 GN=C7M84_015681 PE=3 SV=1	60.1568	2.22	2.22	0	2	2	1990	1e-11	3		88982.2
77	A0A3R7PW84	C7M84_002269	Glyceraldehyde-3-phosphate dehydrogenase OS=Penaeus vannamei OX=6689 GN=C7M84_002269 PE=3 SV=1	58.2426	3.24	3.24	0	2	2	7810	1e-11	5		49928.2
77	A0A3R7QF47	C7M84_016571	Glyceraldehyde-3-phosphate dehydrogenase OS=Penaeus vannamei OX=6689 GN=C7M84_016571 PE=3 SV=1	58.2426	6.05	6.05	0	2	2	7810	1e-11	5		26821.1
104	A0A3R7QC43	C7M84_019117	Hemocytin OS=Penaeus vannamei OX=6689 GN=C7M84_019117 PE=4 SV=1	56.9992	3.82	0	3.82	2	2	1e-11	760		2	98368.7
85	A0A3R7Q4Q2	C7M84_021190	Lectin E OS=Penaeus vannamei OX=6689 GN=C7M84_021190 PE=4 SV=1	56.7076	8.27	8.27	0	2	1	2600	1e-11	3		27941.5
106	A0A3R7Q7W2	C7M84_010917	Putative actin, cytoplasmic 2-like isoform X2 OS=Penaeus vannamei OX=6689 GN=C7M84_010917 PE=3 SV=1	55.9907	10.72	10.72	10.72	2	1	161	128	11	2	41331.1
86	A0A423U4E7	C7M84_023243	Polyadenylate-binding protein OS=Penaeus vannamei OX=6689 GN=C7M84_023243 PE=3 SV=1	55.6985	3.8	3.8	2.81	2	2	5240	381	5	2	67462.1
86	A0A3R7QB76	C7M84_008097	Polyadenylate-binding protein OS=Penaeus vannamei OX=6689 GN=C7M84_008097 PE=3 SV=1	55.6985	3.83	3.83	2.83	2	2	5240	381	5	2	66659.2
93	A0A423U7S2	C7M84_022050	C-type lectin domain-containing protein OS=Penaeus vannamei OX=6689 GN=C7M84_022050 PE=4 SV=1	55.1315	2.75	2.75	0	2	2	190	1e-11	2		75206.3
73	A0A3R7PCF5	C7M84_020879	Alpha2 macroglobulin isoform 3 OS=Penaeus vannamei OX=6689 GN=C7M84_020879 PE=4 SV=1	54.9725	4.69	0	4.69	2	2	1e-11	325		2	46339
107	A0A423U5W2	C7M84_022728	ATP synthase subunit beta OS=Penaeus vannamei OX=6689 GN=C7M84_022728 PE=3 SV=1	54.7993	4.81	4.81	2.12	2	2	2510	120	2	1	55489.4
97	A0A423TWV0	C7M84_000361	14-3-3 protein zeta OS=Penaeus vannamei OX=6689 GN=C7M84_000361 PE=2 SV=1	54.5992	6.5	6.5	0	2	2	3680	1e-11	4		27922.2
98	A0A3R7SVI1	C7M84_004254	Beta-hexosaminidase OS=Penaeus vannamei OX=6689 GN=C7M84_004254 PE=3 SV=1	54.0763	5.02	5.02	0	2	2	459	1e-11	3		69732.3
100	A0A423TI28	C7M84_005287	Heat shock protein 83 OS=Penaeus vannamei OX=6689 GN=C7M84_005287 PE=3 SV=1	53.4	4.91	4.91	0	2	2	509	1e-11	3		59137.5
99	A0A3R7MC29	C7M84_009035	ADP/ATP translocase OS=Penaeus vannamei OX=6689 GN=C7M84_009035 PE=3 SV=1	49.8313	6.15	6.15	0	2	2	809	1e-11	2		33428
102	A0A3R7LWS7	C7M84_015390	Endoribonuclease OS=Penaeus vannamei OX=6689 GN=C7M84_015390 PE=3 SV=1	49.116	9.69	0	9.69	2	2	1e-11	109		2	35109.2
96	A0A3R7P7D5	C7M84_019118	Putative hemocytin OS=Penaeus vannamei OX=6689 GN=C7M84_019118 PE=4 SV=1	46.5231	0.95	0	0.95	2	2	1e-11	967		2	362895
51	A0A3R7QIG1	C7M84_013385	Tubulin beta chain OS=Penaeus vannamei OX=6689 GN=C7M84_013385 PE=3 SV=1	44.181	4.26	4.26	4.26	1	1	2390	1030	3	5	47387.8
152	A0A423SMP0	C7M84_016538	RNA helicase OS=Penaeus vannamei OX=6689 GN=C7M84_016538 PE=3 SV=1	44.163	3.61	3.61	3.61	1	1	3030	430	7	2	50314.3
132	A0A3R7MYA0	C7M84_009024	VWFD domain-containing protein OS=Penaeus vannamei OX=6689 GN=C7M84_009024 PE=4 SV=1	43.4399	3.31	0	3.31	1	1	1e-11	243		1	48826.9
156	A0A423SW39	C7M84_013419	Acylamino-acid-releasing enzyme OS=Penaeus vannamei OX=6689 GN=C7M84_013419 PE=3 SV=1	43.1204	1.84	0	1.84	1	1	1e-11	162		1	72810.4
91	A0A423SXQ7	C7M84_012824	Histone H2A OS=Penaeus vannamei OX=6689 GN=C7M84_012824 PE=3 SV=1	42.2063	6.25	6.25	6.25	1	1	1680	909	1	2	15540
91	A0A423SXT6	C7M84_012856	Histone H2A OS=Penaeus vannamei OX=6689 GN=C7M84_012856 PE=3 SV=1	42.2063	7.32	7.32	7.32	1	1	1680	909	1	2	13187.5
91	A0A423SXS2	C7M84_012847	Histone H2A OS=Penaeus vannamei OX=6689 GN=C7M84_012847 PE=3 SV=1	42.2063	6.29	6.29	6.29	1	1	1680	909	1	2	15439
91	A0A423SXS7	C7M84_012844	Histone H2A OS=Penaeus vannamei OX=6689 GN=C7M84_012844 PE=3 SV=1	42.2063	7.83	7.83	7.83	1	1	1680	909	1	2	12266.3
108	A0A423SIX1	C7M84_017843	Heat shock protein cognate 5 OS=Penaeus vannamei OX=6689 GN=C7M84_017843 PE=3 SV=1	42.0357	2.66	2.66	2.66	1	1	980	836	2	1	69399.6
112	A0A423SHX3	C7M84_018350	Adenosylhomocysteinase OS=Penaeus vannamei OX=6689 GN=C7M84_018350 PE=3 SV=1	42.0357	3.5	3.5	0	1	1	1e-11	1e-11	1		47449.4
115	A0A3R7MD77	C7M84_008306	DUF243 domain-containing protein OS=Penaeus vannamei OX=6689 GN=C7M84_008306 PE=4 SV=1	42.0357	2.28	2.28	0	1	1	343	1e-11	5		38410.8
115	A0A423TA04	C7M84_008231	DUF243 domain-containing protein OS=Penaeus vannamei OX=6689 GN=C7M84_008231 PE=4 SV=1	42.0357	1.45	1.45	0	1	1	343	1e-11	5		62703.2
135	A0A423TZA0	C7M84_025060	Elongation factor 1-alpha OS=Penaeus vannamei OX=6689 GN=C7M84_025060 PE=4 SV=1	42.0357	3.69	3.69	3.69	1	1	3920	332	1	1	30005.4
115	A0A3R7SSP4	C7M84_008232	DUF243 domain-containing protein OS=Penaeus vannamei OX=6689 GN=C7M84_008232 PE=4 SV=1	42.0357	2.23	2.23	0	1	1	343	1e-11	5		40647.3
135	A0A3R7NRQ6	C7M84_017089	Elongation factor 1-alpha OS=Penaeus vannamei OX=6689 GN=C7M84_017089 PE=4 SV=1	42.0357	3.5	3.5	3.5	1	1	3920	332	1	1	32271.7
108	A0A3R7N8K9	C7M84_001089	Heat shock protein cognate 5 OS=Penaeus vannamei OX=6689 GN=C7M84_001089 PE=3 SV=1	42.0357	5.4	5.4	5.4	1	1	980	836	2	1	34273.1
109	A0A3R7LWG6	C7M84_021181	3'-phosphate/5'-hydroxy nucleic acid ligase OS=Penaeus vannamei OX=6689 GN=C7M84_021181 PE=4 SV=1	42.0288	2.73	2.73	0	1	1	537	1e-11	1		48183.2
109	A0A423TAC3	C7M84_008208	3'-phosphate/5'-hydroxy nucleic acid ligase OS=Penaeus vannamei OX=6689 GN=C7M84_008208 PE=4 SV=1	42.0288	2.76	2.76	0	1	1	537	1e-11	1		47564.5
144	A0A3R7QK32	C7M84_011734	Heat shock protein OS=Penaeus vannamei OX=6689 GN=C7M84_011734 PE=3 SV=1	42.0288	2.04	2.04	0	1	1	772	1e-11	1		77675.6
159	A0A3R7P7H2	C7M84_003738	Putative ras GTPase-activating protein-binding protein 2 OS=Penaeus vannamei OX=6689 GN=C7M84_003738 PE=4 SV=1	42.0219	1.64	1.64	0	1	1	350	1e-11	1		58683
164	A0A423SNY1	C7M84_016147	KAP NTPase domain-containing protein OS=Penaeus vannamei OX=6689 GN=C7M84_016147 PE=4 SV=1	41.8843	1.12	0	1.12	1	1	1e-11	388		1	140259
18	A0A3R7M956	C7M84_011249	Beta-1,3-glucan-binding protein OS=Penaeus vannamei OX=6689 GN=C7M84_011249 PE=4 SV=1	41.8724	1.41	1.41	0	1	1	985	1e-11	2		78816.7
92	A0A423SZ96	C7M84_012276	RNA helicase OS=Penaeus vannamei OX=6689 GN=C7M84_012276 PE=3 SV=1	41.8391	2.66	2.66	0	1	1	673	1e-11	1		45908.3
92	A0A423UAP6	C7M84_007358	RNA helicase OS=Penaeus vannamei OX=6689 GN=C7M84_007358 PE=3 SV=1	41.8391	1.46	1.46	0	1	1	673	1e-11	1		85468.3
119	A0A423TT98	C7M84_001589	Ras-related protein Rab-8A OS=Penaeus vannamei OX=6689 GN=C7M84_001589 PE=3 SV=1	41.7865	3.49	3.49	0	1	1	815	1e-11	1		35952.6
119	A0A3R7M456	C7M84_015196	Ras-related protein Rab-10 OS=Penaeus vannamei OX=6689 GN=C7M84_015196 PE=3 SV=1	41.7865	5.39	5.39	0	1	1	815	1e-11	1		23066.5
119	A0A423SEJ9	C7M84_019549	Putative Rab-43-like protein OS=Penaeus vannamei OX=6689 GN=C7M84_019549 PE=4 SV=1	41.7865	5.02	5.02	0	1	1	815	1e-11	1		25137.7
119	A0A3R7LUN2	C7M84_017233	Putative RAS-related protein OS=Penaeus vannamei OX=6689 GN=C7M84_017233 PE=3 SV=1	41.7865	5.82	5.82	0	1	1	815	1e-11	1		20828.6
119	A0A3R7PDP2	C7M84_019745	Rab GTPase OS=Penaeus vannamei OX=6689 GN=C7M84_019745 PE=3 SV=1	41.7865	5.21	5.21	0	1	1	815	1e-11	1		23737.9
119	A0A3R7LX90	C7M84_016385	Rab14 OS=Penaeus vannamei OX=6689 GN=C7M84_016385 PE=3 SV=1	41.7865	6.15	6.15	0	1	1	815	1e-11	1		19937.1
119	A0A3R7PF71	C7M84_021899	Putative ras-related protein Rab-30 OS=Penaeus vannamei OX=6689 GN=C7M84_021899 PE=3 SV=1	41.7865	5.07	5.07	0	1	1	815	1e-11	1		24701.1
119	A0A3R7M6D3	C7M84_013539	Putative ras-related protein Rab-37 isoform X1 OS=Penaeus vannamei OX=6689 GN=C7M84_013539 PE=3 SV=1	41.7865	2.86	2.86	0	1	1	815	1e-11	1		42113.5
119	A0A423TSB0	C7M84_001978	Rab1A OS=Penaeus vannamei OX=6689 GN=C7M84_001978 PE=3 SV=1	41.7865	5.34	5.34	0	1	1	815	1e-11	1		22810.9
157	A0A3R7PQX9	C7M84_007204	C-type lectin 2 OS=Penaeus vannamei OX=6689 GN=C7M84_007204 PE=4 SV=1	41.6638	6.69	6.69	0	1	1	2170	1e-11	1		29914.8
111	A0A3R7QAI3	C7M84_008714	Ribosomal protein S13 OS=Penaeus vannamei OX=6689 GN=C7M84_008714 PE=3 SV=1	41.5756	13.89	13.89	0	1	1	336	1e-11	1		12307.5
51	A0A423SID4	C7M84_018077	Tubulin beta chain OS=Penaeus vannamei OX=6689 GN=C7M84_018077 PE=3 SV=1	41.5756	2.21	2.21	0	1	1	416	1e-11	2		50799.2
51	A0A423THU9	C7M84_005327	Tubulin beta chain OS=Penaeus vannamei OX=6689 GN=C7M84_005327 PE=3 SV=1	41.5756	2.23	2.23	0	1	1	416	1e-11	2		50125.6
151	A0A3R7MJT9	C7M84_022217	Pyruvate kinase (Fragment) OS=Penaeus vannamei OX=6689 GN=C7M84_022217 PE=3 SV=1	41.4466	1.99	1.99	0	1	1	1040	1e-11	1		60029.5
151	A0A423U7J5	C7M84_022212	Pyruvate kinase OS=Penaeus vannamei OX=6689 GN=C7M84_022212 PE=3 SV=1	41.4466	1.87	1.87	0	1	1	1040	1e-11	1		63343.2
95	A0A3R7PHQ4	C7M84_015065	Putative tubulin beta-2 chain-like OS=Penaeus vannamei OX=6689 GN=C7M84_015065 PE=3 SV=1	41.2978	2.37	2.37	0	1	1	645	1e-11	4		56335.2
98	A0A3R7SRF7	C7M84_009852	beta-N-acetylhexosaminidase OS=Penaeus vannamei OX=6689 GN=C7M84_009852 PE=3 SV=1	41.1314	2.01	2.01	0	1	1	336	1e-11	2		83415.1
100	A0A423TIC0	C7M84_005288	Heat shock protein 83 OS=Penaeus vannamei OX=6689 GN=C7M84_005288 PE=3 SV=1	40.5083	1.3	1.3	0	1	1	339	1e-11	2		88172.2
114	A0A3R7QIZ4	C7M84_012823	Histone H2A/H2B/H3 domain-containing protein OS=Penaeus vannamei OX=6689 GN=C7M84_012823 PE=3 SV=1	39.5368	5.23	5.23	5.23	1	1	218	240	1	1	19377.5
114	A0A3R7LZQ6	C7M84_012826	Histone H2A/H2B/H3 domain-containing protein OS=Penaeus vannamei OX=6689 GN=C7M84_012826 PE=3 SV=1	39.5368	5.52	5.52	5.52	1	1	218	240	1	1	18365.4
114	A0A423SFE3	C7M84_019186	Putative histone H3.3-like isoform X2 OS=Penaeus vannamei OX=6689 GN=C7M84_019186 PE=3 SV=1	39.5368	8.41	8.41	8.41	1	1	218	240	1	1	12407.4
114	A0A3R7MJT5	C7M84_002664	Histone H3 OS=Penaeus vannamei OX=6689 GN=C7M84_002664 PE=3 SV=1	39.5368	6.62	6.62	6.62	1	1	218	240	1	1	15281.9
114	A0A3R7P8P2	C7M84_002663	Histone H3 OS=Penaeus vannamei OX=6689 GN=C7M84_002663 PE=3 SV=1	39.5368	6.62	6.62	6.62	1	1	218	240	1	1	15297.9
114	A0A423TFD9	C7M84_006391	Histone H2A/H2B/H3 domain-containing protein OS=Penaeus vannamei OX=6689 GN=C7M84_006391 PE=3 SV=1	39.5368	4.31	4.31	4.31	1	1	218	240	1	1	23163.2
114	A0A423TQD7	C7M84_002666	Histone H3 OS=Penaeus vannamei OX=6689 GN=C7M84_002666 PE=3 SV=1	39.5368	6.62	6.62	6.62	1	1	218	240	1	1	15369.9
114	A0A3R7PTG8	C7M84_004803	Histone H3 OS=Penaeus vannamei OX=6689 GN=C7M84_004803 PE=3 SV=1	39.5368	6.62	6.62	6.62	1	1	218	240	1	1	15327.9
114	A0A423SXL1	C7M84_012845	Histone H2A/H2B/H3 domain-containing protein OS=Penaeus vannamei OX=6689 GN=C7M84_012845 PE=3 SV=1	39.5368	3.5	3.5	3.5	1	1	218	240	1	1	28628.9
114	A0A423SAS5	C7M84_020917	Histone H2A/H2B/H3 domain-containing protein (Fragment) OS=Penaeus vannamei OX=6689 GN=C7M84_020917 PE=3 SV=1	39.5368	4.35	4.35	4.35	1	1	218	240	1	1	23375.9
114	A0A3R7MIH4	C7M84_003922	Core histone H2A/H2B/H3/H4 OS=Penaeus vannamei OX=6689 GN=C7M84_003922 PE=3 SV=1	39.5368	5.96	5.96	5.96	1	1	218	240	1	1	17047.8
114	A0A3R7M2A5	C7M84_011977	Histone H3 OS=Penaeus vannamei OX=6689 GN=C7M84_011977 PE=3 SV=1	39.5368	5.73	5.73	5.73	1	1	218	240	1	1	17435.4
114	A0A423T035	C7M84_011983	Histone H2A/H2B/H3 domain-containing protein OS=Penaeus vannamei OX=6689 GN=C7M84_011983 PE=3 SV=1	39.5368	5.52	5.52	5.52	1	1	218	240	1	1	18280.3
114	A0A3R7LZR1	C7M84_012852	Histone H3 OS=Penaeus vannamei OX=6689 GN=C7M84_012852 PE=3 SV=1	39.5368	7.03	7.03	7.03	1	1	218	240	1	1	14718.3
91	A0A423SY25	C7M84_012813	Histone H2A OS=Penaeus vannamei OX=6689 GN=C7M84_012813 PE=3 SV=1	38.2505	1.79	1.79	1.79	1	1	1460	1940	1	2	43524.5
91	A0A423SY66	C7M84_012853	Histone H2A OS=Penaeus vannamei OX=6689 GN=C7M84_012853 PE=3 SV=1	38.2505	5.74	5.74	5.74	1	1	1460	1940	1	2	13749.3
97	A0A3R7LQ50	C7M84_020788	14-3-3 protein epsilon OS=Penaeus vannamei OX=6689 GN=C7M84_020788 PE=3 SV=1	37.1542	1.72	1.72	0	1	1	2500	1e-11	3		49705.1
90	A0A423SX31	C7M84_013052	Uncharacterized protein OS=Penaeus vannamei OX=6689 GN=C7M84_013052 PE=4 SV=1	36.8294	1.98	1.98	1.98	2	2	3560	37900	1	4	85872.8
131	A0A423TPM4	C7M84_002894	thioredoxin-dependent peroxiredoxin OS=Penaeus vannamei OX=6689 GN=C7M84_002894 PE=3 SV=1	35.0051	3.27	3.27	0	1	1	519	1e-11	3		27489.4
165	A0A423U948	C7M84_020191	Mucin-2-like OS=Penaeus vannamei OX=6689 GN=C7M84_020191 PE=4 SV=1	34.9858	4.43	0	4.43	1	1	1e-11	416		1	60315.7
140	A0A3R7MRL3	C7M84_013847	Uncharacterized protein OS=Penaeus vannamei OX=6689 GN=C7M84_013847 PE=4 SV=1	34.653	16	16	0	1	1	1e-11	1e-11	1		16087.3
134	A0A3R7LT10	C7M84_018425	C-type lectin 2 OS=Penaeus vannamei OX=6689 GN=C7M84_018425 PE=4 SV=1	34.462	2.57	0	2.57	1	1	1e-11	1e-11		1	42899.3
147	A0A3R7MPQ8	C7M84_024205	D-3-phosphoglycerate dehydrogenase OS=Penaeus vannamei OX=6689 GN=C7M84_024205 PE=3 SV=1	32.6736	2.81	2.81	0	1	1	425	1e-11	1		56120.9
113	A0A3R7PKU8	C7M84_011974	Histone H2B OS=Penaeus vannamei OX=6689 GN=C7M84_011974 PE=3 SV=1	31.7693	3.24	0	3.24	1	1	1e-11	1e-11		2	38142.2
113	A0A3R7M298	C7M84_011964	Histone H2B.1/H2B.2 OS=Penaeus vannamei OX=6689 GN=C7M84_011964 PE=3 SV=1	31.7693	7.75	0	7.75	1	1	1e-11	1e-11		2	16090.9
113	A0A3R7M767	C7M84_012833	Histone H2B OS=Penaeus vannamei OX=6689 GN=C7M84_012833 PE=3 SV=1	31.7693	9.73	0	9.73	1	1	1e-11	1e-11		2	12996.1
113	A0A3R7M7L1	C7M84_006390	Histone H2B OS=Penaeus vannamei OX=6689 GN=C7M84_006390 PE=3 SV=1	31.7693	6.59	0	6.59	1	1	1e-11	1e-11		2	18643.8
113	A0A3R7PJX6	C7M84_012836	Putative H2B histone OS=Penaeus vannamei OX=6689 GN=C7M84_012836 PE=3 SV=1	31.7693	7.33	0	7.33	1	1	1e-11	1e-11		2	16280.9
148	A0A423TYB0	C7M84_025391	Putative zinc finger BED domain-containing protein DAYSLEEPER-like OS=Penaeus vannamei OX=6689 GN=C7M84_025391 PE=4 SV=1	31.4567	3.12	3.12	0	1	1	679	1e-11	1		44978.1
92	A0A423T2R9	C7M84_011017	ATP-dependent RNA helicase OS=Penaeus vannamei OX=6689 GN=C7M84_011017 PE=3 SV=1	31.193	1.09	1.09	0	1	1	315	1e-11	1		91170.7
92	A0A3R7P8M9	C7M84_018131	RNA helicase OS=Penaeus vannamei OX=6689 GN=C7M84_018131 PE=3 SV=1	31.193	1.79	1.79	0	1	1	315	1e-11	1		55595.8
117	A0A3R7SHM1	C7M84_020559	Small ribosomal subunit protein uS13 OS=Penaeus vannamei OX=6689 GN=C7M84_020559 PE=3 SV=1	31.1854	5.26	5.26	5.26	1	1	506	175	2	1	17956
62	A0A3R7QTS7	C7M84_003191	Melanization interactin protein OS=Penaeus vannamei OX=6689 GN=C7M84_003191 PE=4 SV=1	29.885	5.67	5.67	0	1	1	63.3	1e-11	1		37960.5
124	A0A3R7QM81	C7M84_009711	Elongation factor 2 (Fragment) OS=Penaeus vannamei OX=6689 GN=C7M84_009711 PE=4 SV=1	28.6288	0.78	0.78	0	1	1	1e-11	1e-11	1		85071.4
124	A0A423SKS4	C7M84_017234	Elongation factor 2 OS=Penaeus vannamei OX=6689 GN=C7M84_017234 PE=4 SV=1	28.6288	0.71	0.71	0	1	1	1e-11	1e-11	1		94391.4
125	A0A3R7M6N7	C7M84_007041	ATP-dependent RNA helicase OS=Penaeus vannamei OX=6689 GN=C7M84_007041 PE=3 SV=1	28.6015	1.63	1.63	0	1	1	1e-11	1e-11	1		75175
130	A0A3R7MJ39	C7M84_003319	Serine proteinase inhibitor 7 OS=Penaeus vannamei OX=6689 GN=C7M84_003319 PE=3 SV=1	28.2015	3.7	3.7	0	1	1	1880	1e-11	3		20886.5
130	A0A423TNG8	C7M84_003318	Serpin serine protease inhibitor OS=Penaeus vannamei OX=6689 GN=C7M84_003318 PE=3 SV=1	28.2015	3.8	3.8	0	1	1	1880	1e-11	3		20055.4
130	A0A423THE2	C7M84_005516	Serine proteinase inhibitor 6 OS=Penaeus vannamei OX=6689 GN=C7M84_005516 PE=3 SV=1	28.2015	3.8	3.8	0	1	1	1880	1e-11	3		20110.4
130	A0A3R7PLN0	C7M84_005517	Serpin serine protease inhibitor OS=Penaeus vannamei OX=6689 GN=C7M84_005517 PE=3 SV=1	28.2015	3.89	3.89	0	1	1	1880	1e-11	3		19628.9
123	A0A3R7MMX9	C7M84_016194	Putative RNA-binding protein 40-like OS=Penaeus vannamei OX=6689 GN=C7M84_016194 PE=4 SV=1	27.2491	2.08	0	2.08	1	1	1e-11	683		2	54301.9
146	A0A423SXG7	C7M84_012949	Trypsinogen 1 OS=Penaeus vannamei OX=6689 GN=C7M84_012949 PE=4 SV=1	26.3419	5.26	5.26	0	1	1	1080	1e-11	1		24391.9
146	A0A423SXN9	C7M84_012955	Trypsinogen 1 OS=Penaeus vannamei OX=6689 GN=C7M84_012955 PE=4 SV=1	26.3419	4.51	4.51	0	1	1	1080	1e-11	1		28258.5
146	A0A3R7M720	C7M84_012957	Trypsin OS=Penaeus vannamei OX=6689 GN=C7M84_012957 PE=4 SV=1	26.3419	4.35	4.35	0	1	1	1080	1e-11	1		29434.3
146	A0A423TS83	C7M84_001934	Trypsinogen 1 OS=Penaeus vannamei OX=6689 GN=C7M84_001934 PE=4 SV=1	26.3419	5.11	5.11	0	1	1	1080	1e-11	1		24794.8
150	A0A3R7MQU7	C7M84_023302	Putative myosin heavy chain, non-muscle-like OS=Penaeus vannamei OX=6689 GN=C7M84_023302 PE=3 SV=1	25.9675	0.4	0.4	0.4	1	1	1170	532	1	2	174468
160	A0A3R7MSK3	C7M84_021957	Olfactory ionotropic receptor IR7 OS=Penaeus vannamei OX=6689 GN=C7M84_021957 PE=3 SV=1	25.6025	6.16	6.16	6.16	1	1	13400	14200	1	2	46754.1
155	A0A3R7QLU7	C7M84_010121	Uncharacterized protein OS=Penaeus vannamei OX=6689 GN=C7M84_010121 PE=4 SV=1	25.1309	2.38	0	2.38	1	1	1e-11	1e-11		1	48983.8
154	A0A423SFL3	C7M84_019115	40S ribosomal protein S3 OS=Penaeus vannamei OX=6689 GN=C7M84_019115 PE=3 SV=1	24.9235	3.35	3.35	0	1	1	246	1e-11	1		29563.4
162	A0A3R7MUZ7	C7M84_011321	Gelsolin OS=Penaeus vannamei OX=6689 GN=C7M84_011321 PE=4 SV=1	24.8963	1.1	0	1.1	1	1	1e-11	221		1	81848.6
145	A0A3R7QH93	C7M84_002490	Latrophilin Cirl OS=Penaeus vannamei OX=6689 GN=C7M84_002490 PE=3 SV=1	24.6839	0.93	0	0.93	1	1	1e-11	24200		1	149941
149	A0A3R7PES6	C7M84_022712	Small ribosomal subunit protein uS9 OS=Penaeus vannamei OX=6689 GN=C7M84_022712 PE=3 SV=1	24.4934	5	5	0	1	1	228	1e-11	1		22334.1
138	A0A423SKD6	C7M84_017360	Uncharacterized protein OS=Penaeus vannamei OX=6689 GN=C7M84_017360 PE=3 SV=1	24.0083	0.49	0	0.49	1	1	1e-11	273		1	161188
139	A0A423SLL0	C7M84_016912	Putative myosin regulatory light chain 2 smooth muscle OS=Penaeus vannamei OX=6689 GN=C7M84_016912 PE=4 SV=1	23.9955	5.81	5.81	5.81	1	1	765	157	1	1	19786.1
129	A0A3R7MC33	C7M84_002578	Dihydrolipoyllysine-residue succinyltransferase component of 2-oxoglutarate dehydrogenase complex, mitochondrial OS=Penaeus vannamei OX=6689 GN=C7M84_002578 PE=3 SV=1	23.985	1.88	0	1.88	1	1	1e-11	712		1	46549.7
118	A0A3R7SS49	C7M84_009022	Alpha-actinin, sarcomeric OS=Penaeus vannamei OX=6689 GN=C7M84_009022 PE=4 SV=1	23.9261	5.8	5.8	0	1	1	1330	1e-11	1		23990.7
121	A0A3R7M3Z3	C7M84_009390	Putative solute carrier family 25 member 35-like OS=Penaeus vannamei OX=6689 GN=C7M84_009390 PE=3 SV=1	23.9086	2.93	2.93	0	1	1	642	1e-11	1		41156.1
122	A0A3R7PA33	C7M84_017087	Troponin H OS=Penaeus vannamei OX=6689 GN=C7M84_017087 PE=3 SV=1	23.7679	2.88	2.88	0	1	1	1160	1e-11	2		34693.1
106	A0A423T4V8	C7M84_010243	Actin OS=Penaeus vannamei OX=6689 GN=C7M84_010243 PE=3 SV=1	23.6121	8.73	8.73	8.73	1	1	161	128	2	1	27654.7
137	A0A3R7LUU5	C7M84_018471	Cytochrome P450 4C1 OS=Penaeus vannamei OX=6689 GN=C7M84_018471 PE=3 SV=1	23.5368	1.66	1.66	1.66	1	1	392	675	1	1	61266.6
110	A0A3R7P8E0	C7M84_018348	26S proteasome subunit P45 family protein OS=Penaeus vannamei OX=6689 GN=C7M84_018348 PE=3 SV=1	23.3091	1.62	1.62	1.62	1	1	3070	1770	1	2	67929.6
143	A0A423S9V6	C7M84_021297	Uncharacterized protein OS=Penaeus vannamei OX=6689 GN=C7M84_021297 PE=4 SV=1	23.2416	2.28	2.28	0	1	1	3870		1		61935.9
153	A0A3R7PP21	LSM4	U6 snRNA-associated Sm-like protein LSm4 OS=Penaeus vannamei OX=6689 GN=LSM4 PE=3 SV=1	23.2097	8.43	8.43	0	1	1	1e-11	1e-11	1		9630.18
166	A0A3R7PLY4	C7M84_005114	Uncharacterized protein OS=Penaeus vannamei OX=6689 GN=C7M84_005114 PE=4 SV=1	22.8939	1.84	0	1.84	1	1	1e-11	2580		1	106067
163	D0FH89	C7M84_012084	thioredoxin-dependent peroxiredoxin OS=Penaeus vannamei OX=6689 GN=C7M84_012084 PE=2 SV=1	22.6718	5.56	5.56	0	1	1	2100	1e-11	1		22010.2
136	A0A3R7M4R5	C7M84_008709	Slow muscle myosin S1 heavy chain OS=Penaeus vannamei OX=6689 GN=C7M84_008709 PE=4 SV=1	22.5983	2.06	2.06	0	1	1	1750	1e-11	2		61842.4
27	A0A423TB33	C7M84_007898	JHE-like carboxylesterase 1 OS=Penaeus vannamei OX=6689 GN=C7M84_007898 PE=4 SV=1	22.5284	1.2	0	1.2	1	1	1e-11	1560		2	63596.6
27	A0A3R7SU87	C7M84_006159	Carboxylesterase type B domain-containing protein OS=Penaeus vannamei OX=6689 GN=C7M84_006159 PE=4 SV=1	22.5284	2.77	0	2.77	1	1	1e-11	1560		2	27252.4
27	A0A423TB71	C7M84_007901	Putative venom carboxylesterase-6-like OS=Penaeus vannamei OX=6689 GN=C7M84_007901 PE=3 SV=1	22.5284	2.23	0	2.23	1	1	1e-11	1560		2	34278.3
27	A0A423TAZ0	C7M84_007897	JHE-like carboxylesterase 2 OS=Penaeus vannamei OX=6689 GN=C7M84_007897 PE=4 SV=1	22.5284	3.54	0	3.54	1	1	1e-11	1560		2	21551.7
27	A0A3R7MMG0	C7M84_016483	JHE-like carboxylesterase 1 OS=Penaeus vannamei OX=6689 GN=C7M84_016483 PE=3 SV=1	22.5284	1.62	0	1.62	1	1	1e-11	1560		2	47948.7
27	A0A423TYJ0	C7M84_025327	Carboxylic ester hydrolase OS=Penaeus vannamei OX=6689 GN=C7M84_025327 PE=3 SV=1	22.5284	1.27	0	1.27	1	1	1e-11	1560		2	61065.2
27	A0A423TB32	C7M84_007899	JHE-like carboxylesterase 2 OS=Penaeus vannamei OX=6689 GN=C7M84_007899 PE=3 SV=1	22.5284	3.35	0	3.35	1	1	1e-11	1560		2	22373.5
27	A0A3R7QK72	C7M84_025346	JHE-like carboxylesterase 1 OS=Penaeus vannamei OX=6689 GN=C7M84_025346 PE=4 SV=1	22.5284	1.59	0	1.59	1	1	1e-11	1560		2	49181.8
27	A0A423UAK1	C7M84_007741	JHE-like carboxylesterase 2 OS=Penaeus vannamei OX=6689 GN=C7M84_007741 PE=4 SV=1	22.5284	1.12	0	1.12	1	1	1e-11	1560		2	68520.1
27	A0A3R7SSZ5	C7M84_007896	JHE-like carboxylesterase 1 OS=Penaeus vannamei OX=6689 GN=C7M84_007896 PE=4 SV=1	22.5284	1.4	0	1.4	1	1	1e-11	1560		2	55703.2
27	A0A423SQE3	C7M84_015535	Carboxylic ester hydrolase OS=Penaeus vannamei OX=6689 GN=C7M84_015535 PE=3 SV=1	22.5284	1.14	0	1.14	1	1	1e-11	1560		2	67324.1
27	A0A3R7MG38	C7M84_025148	Carboxylesterase OS=Penaeus vannamei OX=6689 GN=C7M84_025148 PE=3 SV=1	22.5284	2.62	0	2.62	1	1	1e-11	1560		2	28655.1
27	A0A3R7QJ23	C7M84_000847	JHE-like carboxylesterase 1 OS=Penaeus vannamei OX=6689 GN=C7M84_000847 PE=4 SV=1	22.5284	1.18	0	1.18	1	1	1e-11	1560		2	66317
141	A0A3R7QUD6	C7M84_002602	Hexosyltransferase OS=Penaeus vannamei OX=6689 GN=C7M84_002602 PE=3 SV=1	22.2891	2.95	2.95	0	1	1	1e-11	1e-11	1		38476.8
142	A0A423SLN5	C7M84_016897	mitogen-activated protein kinase kinase kinase OS=Penaeus vannamei OX=6689 GN=C7M84_016897 PE=3 SV=1	22.2276	1.75	1.75	0	1	1	5030	1e-11	1		50683.5
158	A0A423TCP1	C7M84_007286	Phosphatidylinositol 3-kinase catalytic subunit type 3 OS=Penaeus vannamei OX=6689 GN=C7M84_007286 PE=3 SV=1	22.0358	0.67	0.67	0	1	1	572	1e-11	1		102815
133	A0A3R7SID7	C7M84_019784	RRM domain-containing protein OS=Penaeus vannamei OX=6689 GN=C7M84_019784 PE=4 SV=1	21.9857	1.16	1.16	0	1	1	1e-11	1e-11	1		56111.6
133	A0A423SN10	C7M84_016480	Putative heterogeneous nuclear ribonucleoprotein H2 isoform X2 OS=Penaeus vannamei OX=6689 GN=C7M84_016480 PE=4 SV=1	21.9857	1.47	1.47	0	1	1	1e-11	1e-11	1		43839.8
128	A0A3R7MQ39	C7M84_014741	Putative eukaryotic translation initiation factor 4E type 3 OS=Penaeus vannamei OX=6689 GN=C7M84_014741 PE=4 SV=1	21.9353	8.33	0	8.33	1	1	1e-11	7250		1	40903.2
161	A0A423TZD8	C7M84_025034	Dosage compensation regulator OS=Penaeus vannamei OX=6689 GN=C7M84_025034 PE=3 SV=1	21.342	1.09	0	1.09	1	1	1e-11	326		1	152073
126	A0A3R7MEF0	C7M84_007333	Reverse transcriptase domain-containing protein OS=Penaeus vannamei OX=6689 GN=C7M84_007333 PE=4 SV=1	20.8244	1.73	0	1.73	1	1	1e-11	131		1	45597
127	A0A423T3P8	C7M84_010659	Leucine-rich repeat protein soc-2 homolog OS=Penaeus vannamei OX=6689 GN=C7M84_010659 PE=3 SV=1	20.3656	7.77	7.77	0	1	1	8690	1e-11	1		11915.6
116	A0A3R7QS53	C7M84_005148	Uncharacterized protein OS=Penaeus vannamei OX=6689 GN=C7M84_005148 PE=4 SV=1	20.0235	2.42	0	2.42	1	1	1e-11	30600		1	47060.6

## Sheet: Up regulation
Protein Group	Top	Accession	Gene	-10LgP	Coverage(%)	Coverage(%) PBS O-GlcNAc	Coverage(%) VP O-GlcNAc	#Peptides	Area PBS O-GlcNAc	Area VP O-GlcNAc	VP/PBS	LOG(VP/PBS,2)	#Unique	#Spec PBS O-GlcNAc	#Spec VP O-GlcNAc	PTM	Average Mass	Description
1	TRUE	A0A423SNE1	C7M84_016268	206.393	41.96	35.76	40.28	63	126000	502000	3.98413	1.99426	31	158	314	Carbamidomethylation; Deamidation (NQ); Oxidation (M); Pyro-glu from E; Pyro-glu from Q	187698	Hemolymph clottable protein OS=Penaeus vannamei OX=6689 GN=C7M84_016268 PE=4 SV=1
8	TRUE	A0A423T1V1	C7M84_011250	203.575	35.68	18.8	33.12	61	9980	95100	9.52906	3.25233	33	42	157	Deamidation (NQ); Oxidation (M); Pyro-glu from Q	216534	Beta-1,3-glucan binding protein OS=Penaeus vannamei OX=6689 GN=C7M84_011250 PE=4 SV=1
6	TRUE	A0A423SNP0	C7M84_016267	200.131	36.25	30.57	35.13	56	21800	116000	5.3211	2.41172	24	115	225	Carbamidomethylation; Deamidation (NQ); Oxidation (M); Pyro-glu from E	191164	Hemolymph clottable protein OS=Penaeus vannamei OX=6689 GN=C7M84_016267 PE=4 SV=1
3	TRUE	A0A423SGU8	C7M84_018733	199.684	38.22	33.88	38.22	53	8020	12700	1.58354	0.663154	4	359	698	Acetylation (Protein N-term); Carbamidomethylation; Deamidation (NQ); Oxidation (M); Pyro-glu from Q	152108	Hemocyanin subunit L2 OS=Penaeus vannamei OX=6689 GN=C7M84_018733 PE=3 SV=1
4	TRUE	X2KWE4	C7M84_023278	196.235	69.18	55.74	69.18	49	1370000	5040000	3.67883	1.87925	26	389	783	Carbamidomethylation; Deamidation (NQ); Oxidation (M); Pyro-glu from E; Pyro-glu from Q	74989.9	Hemocyanin OS=Penaeus vannamei OX=6689 GN=C7M84_023278 PE=3 SV=1
2	TRUE	A0A3R7Q123	C7M84_016210	195.202	61.45	56.43	61.45	48	332000	923000	2.78012	1.47515	9	406	757	Carbamidomethylation; Deamidation (NQ); Oxidation (M); Pyro-glu from E; Pyro-glu from Q	77359.3	Hemocyanin OS=Penaeus vannamei OX=6689 GN=C7M84_016210 PE=3 SV=1
4	FALSE	A0A3R7SZZ8	C7M84_023279	194.676	63.94	55.62	63.94	47	1340000	4930000	3.6791	1.87935	24	383	773	Carbamidomethylation; Deamidation (NQ); Oxidation (M); Pyro-glu from E; Pyro-glu from Q	73484.4	Hemocyanin OS=Penaeus vannamei OX=6689 GN=C7M84_023279 PE=3 SV=1
5	TRUE	A0A3R7LZS3	C7M84_018728	193.724	65.12	54.94	65.12	46	0.00000000001	1640	164000000000000	0.0211772	1	334	622	Carbamidomethylation; Deamidation (NQ); Oxidation (M); Pyro-glu from Q	73933.5	Hemocyanin subunit L2 OS=Penaeus vannamei OX=6689 GN=C7M84_018728 PE=3 SV=1
11	TRUE	A0A423SGR6	C7M84_018736	189.163	64.78	58.14	64.78	41	5290	50000	9.4518	3.24059	1	299	569	Carbamidomethylation; Deamidation (NQ); Oxidation (M)	69342.4	Hemocyanin subunit L2 OS=Penaeus vannamei OX=6689 GN=C7M84_018736 PE=3 SV=1
10	TRUE	A0A3R7PEN2	C7M84_018729	184.18	64.5	56.4	64.5	38	69000	299000	4.33333	2.11548	4	273	554	Carbamidomethylation; Deamidation (NQ); Oxidation (M); Pyro-glu from Q	64229.8	Hemocyanin OS=Penaeus vannamei OX=6689 GN=C7M84_018729 PE=3 SV=1
14	TRUE	A0A3R7P7W3	C7M84_018725	183.817	51.27	45.59	48.88	38	39400	134000	3.40102	1.76597	30	108	232	Carbamidomethylation; Deamidation (NQ); Oxidation (M); Pyro-glu from Q	77391.8	Hemocyanin OS=Penaeus vannamei OX=6689 GN=C7M84_018725 PE=3 SV=1
15	TRUE	A0A3R7NYM7	C7M84_011248	179.028	37.44	23.2	37.44	33	3570	34500	9.66387	3.2726	6	26	114	Deamidation (NQ); Oxidation (M)	116077	Beta-1,3-glucan-binding protein OS=Penaeus vannamei OX=6689 GN=C7M84_011248 PE=4 SV=1
17	TRUE	A0A423TE04	C7M84_006786	172.859	34.28	21.83	34.28	30	9710	130000	13.3883	3.7429	30	18	72	Carbamidomethylation; Deamidation (NQ); Oxidation (M)	92377.7	Pacifastin heavy chain OS=Penaeus vannamei OX=6689 GN=C7M84_006786 PE=4 SV=1
18	TRUE	A0A3R7MV24	C7M84_011242	170.649	19.88	18.85	3.27	33	16100	1450	0.0900621	-0.287941	33	39	8		238588	Beta-1,3-glucan-binding protein OS=Penaeus vannamei OX=6689 GN=C7M84_011242 PE=4 SV=1
20	TRUE	A0A3R7MMK2	C7M84_007739	167.831	45.82	21.05	45.82	27	5010	34100	6.80639	2.76689	25	15	53	Deamidation (NQ); Oxidation (M)	71061.5	Alpha2 macroglobulin isoform 2 OS=Penaeus vannamei OX=6689 GN=C7M84_007739 PE=4 SV=1
13	TRUE	A0A3R7LSN5	C7M84_018726	167.032	47.07	45.99	47.07	25	407000	1080000	2.65356	1.40793	7	256	440	Carbamidomethylation; Deamidation (NQ); Oxidation (M); Pyro-glu from Q	52553.5	Hemocyanin subunit L1 OS=Penaeus vannamei OX=6689 GN=C7M84_018726 PE=4 SV=1
22	TRUE	A0A3R7PVP7	C7M84_021545	159.671	41.38	15.59	41.38	24	2390	21400	8.95397	3.16253	23	20	59	Deamidation (NQ); Oxidation (M)	76661.7	Hemocyanin OS=Penaeus vannamei OX=6689 GN=C7M84_021545 PE=3 SV=1
19	TRUE	A0A3R7PUZ2	C7M84_003479	155.591	67.94	64.5	67.94	19	50700	138000	2.72189	1.44461	2	159	289	Acetylation (Protein N-term); Deamidation (NQ); Pyro-glu from E	29515.6	Hemocyanin OS=Penaeus vannamei OX=6689 GN=C7M84_003479 PE=4 SV=1
23	TRUE	A0A3R7MB02	C7M84_003456	150.125	26.11	22.38	26.11	18	1e-11	1e-11	1	#DIV/0!	1	128	255	Acetylation (Protein N-term); Deamidation (NQ); Oxidation (M)	65279.4	Hemocyanin OS=Penaeus vannamei OX=6689 GN=C7M84_003456 PE=3 SV=1
26	TRUE	A0A423TH92	C7M84_005612	146.808	34.73	34.73	28.37	16	236000	21800	0.0923729	-0.291003	16	87	28	Carbamidomethylation; Deamidation (NQ); Oxidation (M)	70158.6	Copper/zinc superoxide dismutase isoform 4 OS=Penaeus vannamei OX=6689 GN=C7M84_005612 PE=4 SV=1
29	TRUE	A0A423SCS0	C7M84_020207	146.143	20.42	19.49	18.79	16	5100	3450	0.676471	-1.77336	8	23	20		97175.6	Uncharacterized protein OS=Penaeus vannamei OX=6689 GN=C7M84_020207 PE=4 SV=1
21	TRUE	A0A3R7NPL9	C7M84_018727	144.771	28.91	17.26	28.91	16	1e-11	2300	230000000000000	0.0209606	2	111	207	Carbamidomethylation; Deamidation (NQ); Oxidation (M); Pyro-glu from Q	77578.4	Hemocyanin subunit L2 OS=Penaeus vannamei OX=6689 GN=C7M84_018727 PE=3 SV=1
25	TRUE	Q9GSP9	C7M84_010918	142.204	41.76	41.76	39.89	15	162000	59300	0.366049	-0.689708	5	75	46	Oxidation (M); Pyro-glu from Q	41867.9	Beta-actin OS=Penaeus vannamei OX=6689 GN=C7M84_010918 PE=2 SV=1
27	TRUE	A0A3R7Q4U6	C7M84_013231	142.074	19.11	0	19.11	17	1e-11	20200	2020000000000000	0.0196683	17		34	Carbamidomethylation; Oxidation (M)	115919	JHE-like carboxylesterase 1 OS=Penaeus vannamei OX=6689 GN=C7M84_013231 PE=4 SV=1
28	TRUE	A0A3R7QCU3	C7M84_006787	141.445	30.6	14.86	26.61	14	2880	56000	19.4444	4.28129	14	5	34	Carbamidomethylation; Deamidation (NQ); Oxidation (M)	50313	Pacifastin heavy chain OS=Penaeus vannamei OX=6689 GN=C7M84_006787 PE=4 SV=1
25	FALSE	A0A2H4V3E0	C7M84_010916	138.91	38.3	38.3	36.44	14	154000	58500	0.37987	-0.716116	4	68	40	Oxidation (M)	41928.9	Cytoplasmic-type actin 4 OS=Penaeus vannamei OX=6689 GN=C7M84_010916 PE=2 SV=1
25	FALSE	A0A423T2P8	C7M84_010919	135.592	34.84	34.84	32.98	13	162000	59300	0.366049	-0.689708	5	67	42	Oxidation (M); Pyro-glu from Q	41935.1	Beta-actin OS=Penaeus vannamei OX=6689 GN=C7M84_010919 PE=3 SV=1
36	TRUE	A0A423T231	C7M84_011251	132.849	33.41	30.02	33.41	11	5320	3980	0.74812	-2.38859	9	16	16	Deamidation (NQ); Oxidation (M)	49565.3	Beta-1,3-glucan-binding protein OS=Penaeus vannamei OX=6689 GN=C7M84_011251 PE=4 SV=1
39	TRUE	A0A3R7M1N6	C7M84_011247	129.351	14.29	10.2	10.42	12	2390	1590	0.665272	-1.70073	7	14	9		104661	Beta-1,3-glucan-binding protein OS=Penaeus vannamei OX=6689 GN=C7M84_011247 PE=4 SV=1
31	TRUE	A0A3R7M007	C7M84_012584	129.031	39.25	33.6	30.11	13	2490	843	0.338554	-0.639983	3	24	15	Carbamidomethylation; Deamidation (NQ); Oxidation (M)	41323.3	Actin 1 OS=Penaeus vannamei OX=6689 GN=C7M84_012584 PE=3 SV=1
31	TRUE	A0A3R7PEZ1	C7M84_012583	129.031	38.83	33.24	29.79	13	2490	843	0.338554	-0.639983	3	24	15	Carbamidomethylation; Deamidation (NQ); Oxidation (M)	41730.7	Actin 1 OS=Penaeus vannamei OX=6689 GN=C7M84_012583 PE=3 SV=1
33	TRUE	A0A423UAM4	C7M84_007740	128.668	20.91	15.06	20.91	11	3140	13800	4.3949	2.13583	11	12	22	Deamidation (NQ); Oxidation (M)	75119.4	Alpha2 macroglobulin isoform 2 OS=Penaeus vannamei OX=6689 GN=C7M84_007740 PE=3 SV=1
42	TRUE	A0A3R7LQV5	C7M84_020206	128.332	28.47	28.47	28.47	10	1560	2280	1.46154	0.547488	1	19	15		47755	Uncharacterized protein OS=Penaeus vannamei OX=6689 GN=C7M84_020206 PE=4 SV=1
31	FALSE	A0A2H4V3D5	C7M84_012590	126.98	33.24	33.24	24.2	12	2490	444	0.178313	-0.402008	2	24	14	Carbamidomethylation; Oxidation (M)	41620.7	Actin 1 OS=Penaeus vannamei OX=6689 GN=C7M84_012590 PE=2 SV=1
28	FALSE	A0A3R7PRF0	C7M84_006789	126.076	33.82	21.09	27.27	10	2410	32900	13.6515	3.77098	10	4	21	Carbamidomethylation; Deamidation (NQ); Oxidation (M)	30598.8	Pacifastin heavy chain (Fragment) OS=Penaeus vannamei OX=6689 GN=C7M84_006789 PE=4 SV=1
45	TRUE	A0A3R7QMW3	C7M84_009025	125.7	19.68	11.94	19.68	10	3110	3270	1.05145	0.0723761	10	9	14		70233.2	Vitellogenin domain-containing protein OS=Penaeus vannamei OX=6689 GN=C7M84_009025 PE=4 SV=1
35	TRUE	A0A423SYA2	C7M84_012588	125.018	34.57	34.57	25.53	11	17000	2610	0.153529	-0.369903	1	35	19	Oxidation (M)	41824.9	Actin 1 OS=Penaeus vannamei OX=6689 GN=C7M84_012588 PE=3 SV=1
44	TRUE	A0A3R7Q7F9	C7M84_011254	124.822	32.09	14.43	32.09	9	1e-11	1240	124000000000000	0.0213596	1	5	21	Deamidation (NQ)	44956.3	Beta-1,3-glucan-binding protein OS=Penaeus vannamei OX=6689 GN=C7M84_011254 PE=4 SV=1
31	FALSE	A0A3R7NX50	C7M84_012585	122.364	32.18	26.6	23.14	11	1e-11	399	39900000000000	0.022133	1	22	14	Deamidation (NQ); Oxidation (M)	41715.8	Actin 1 OS=Penaeus vannamei OX=6689 GN=C7M84_012585 PE=3 SV=1
31	FALSE	A0A2H4V3D7	C7M84_012586	122.364	32.18	26.6	23.14	11	1e-11	399	39900000000000	0.022133	1	22	14	Deamidation (NQ); Oxidation (M)	41687.8	Actin 1 OS=Penaeus vannamei OX=6689 GN=C7M84_012586 PE=2 SV=1
31	FALSE	A0A423SYK2	C7M84_012587	122.364	32.18	26.6	23.14	11	1e-11	399	39900000000000	0.022133	1	22	14	Deamidation (NQ); Oxidation (M)	41673.7	Actin 1 OS=Penaeus vannamei OX=6689 GN=C7M84_012587 PE=3 SV=1
43	TRUE	A0A3R7QXB9	C7M84_025145	120.018	16.11	5.86	16.11	9	5600	33100	5.91071	2.56333	9	3	18	Deamidation (NQ)	75242.7	Laccase 1 OS=Penaeus vannamei OX=6689 GN=C7M84_025145 PE=3 SV=1
47	TRUE	A0A3R7PBU1	C7M84_021514	119.742	12.72	0	12.72	10	1e-11	3220	322000000000000	0.0207494	8		14		90313.2	Alpha-2-macroglobulin OS=Penaeus vannamei OX=6689 GN=C7M84_021514 PE=4 SV=1
37	TRUE	A0A3R7MT76	C7M84_012581	118.24	25.8	20.21	21.01	10	1e-11	95.3	9530000000000	0.0231935	1	29	18	Deamidation (NQ); Oxidation (M); Pyro-glu from E	41698.9	Beta-actin OS=Penaeus vannamei OX=6689 GN=C7M84_012581 PE=3 SV=1
40	TRUE	A0A3R7MTG0	C7M84_013488	116.314	33.44	33.44	0	9	28100	1e-11	3.55872e-16	-0.0194858	9	24		Carbamidomethylation; Oxidation (M)	33803.1	Lectin 3 OS=Penaeus vannamei OX=6689 GN=C7M84_013488 PE=4 SV=1
50	TRUE	A0A423SCS5	C7M84_020142	114.051	16.03	16.03	4.14	8	4550	1e-11	2.1978e-15	-0.0205369	2	13	2	Oxidation (M)	63437.7	Heat shock cognate 71 kDa protein OS=Penaeus vannamei OX=6689 GN=C7M84_020142 PE=3 SV=1
50	TRUE	A0A3R7SI07	C7M84_020141	114.051	14.69	14.69	3.79	8	4550	1e-11	2.1978e-15	-0.0205369	2	13	2	Oxidation (M)	69677.8	Heat shock protein 70 kDa OS=Penaeus vannamei OX=6689 GN=C7M84_020141 PE=3 SV=1
49	TRUE	A0A423T3I5	C7M84_010678	112.967	23.78	23.78	11.33	8	1390	1e-11	7.19424e-15	-0.0212847	2	14	4	Carbamidomethylation	49924.3	Tubulin alpha chain (Fragment) OS=Penaeus vannamei OX=6689 GN=C7M84_010678 PE=3 SV=1
27	FALSE	A0A423SWP6	C7M84_013228	110.592	18.95	0	18.95	8	1e-11	6510	651000000000000	0.0203212	8		13	Oxidation (M)	55337.8	JHE-like carboxylesterase 1 OS=Penaeus vannamei OX=6689 GN=C7M84_013228 PE=4 SV=1
50	FALSE	A0A423SCW3	C7M84_020145	109.482	23.08	23.08	6.84	7	4550	1e-11	2.1978e-15	-0.0205369	2	12	2	Oxidation (M)	38479.5	Putative heat shock cognate 71 kDa protein-like OS=Penaeus vannamei OX=6689 GN=C7M84_020145 PE=3 SV=1
53	TRUE	A0A423SX77	C7M84_012995	109.479	6	6	1.8	7	1500	1e-11	6.66667e-15	-0.021235	1	14	2		151123	Heat shock protein 70 OS=Penaeus vannamei OX=6689 GN=C7M84_012995 PE=3 SV=1
53	TRUE	Q6GUA8	HSC70	109.479	12.27	12.27	3.68	7	1500	1e-11	6.66667e-15	-0.021235	1	14	2		71522.8	Heat shock cognate 70 OS=Penaeus vannamei OX=6689 GN=HSC70 PE=3 SV=1
50	FALSE	A0A3R7LSU5	C7M84_020144	108.702	13.93	13.93	3.98	7	4550	1e-11	2.1978e-15	-0.0205369	2	11	2	Oxidation (M)	66291.7	Heat shock protein 70 kDa OS=Penaeus vannamei OX=6689 GN=C7M84_020144 PE=3 SV=1
60	TRUE	A0A423SEB7	C7M84_019614	107.039	18.25	0	18.25	6	1e-11	10100	1010000000000000	0.0200629	6		9		32304.2	FreD OS=Penaeus vannamei OX=6689 GN=C7M84_019614 PE=4 SV=1
51	TRUE	A0A423SMS3	C7M84_016477	104.664	15.68	15.68	6.78	6	5080	1030	0.202756	-0.43437	6	13	6	Oxidation (M)	52845.2	Tubulin beta chain OS=Penaeus vannamei OX=6689 GN=C7M84_016477 PE=3 SV=1
59	TRUE	A0A3R7PEF6	C7M84_013600	101.889	15.45	0	15.45	6	1e-11	1590	159000000000000	0.0211972	6		8		40131.8	arginine kinase OS=Penaeus vannamei OX=6689 GN=C7M84_013600 PE=3 SV=1
48	TRUE	A0A3R7Q5M1	C7M84_012592	100.064	37.64	37.64	27.53	6	19000	3720	0.195789	-0.425057	1	27	16	Deamidation (NQ); Oxidation (M)	19668.3	Actin, muscle OS=Penaeus vannamei OX=6689 GN=C7M84_012592 PE=3 SV=1
56	TRUE	A0A423TJ07	C7M84_004964	99.6282	55.28	55.28	0	6	23500	1e-11	4.25532e-16	-0.0195842	6	13		Carbamidomethylation; Oxidation (M)	18508.6	C-type lectin protein OS=Penaeus vannamei OX=6689 GN=C7M84_004964 PE=4 SV=1
63	TRUE	A0A3R7PI18	C7M84_009026	99.3647	11.07	0	11.07	5	1e-11	3090	309000000000000	0.0207751	5		7	Deamidation (NQ)	60414.9	Beta-1,3-glucan-binding protein OS=Penaeus vannamei OX=6689 GN=C7M84_009026 PE=4 SV=1
31	FALSE	A0A3R7M7G7	C7M84_012589	98.2478	32.24	32.24	32.24	6	2490	444	0.178313	-0.402008	2	12	8	Carbamidomethylation; Oxidation (M)	20540.5	Actin 1 OS=Penaeus vannamei OX=6689 GN=C7M84_012589 PE=3 SV=1
68	TRUE	A0A3R7SXV6	C7M84_000849	97.6437	15.42	15.42	12.05	5	873	205	0.234822	-0.478387	3	6	4		45992.9	Uncharacterized protein OS=Penaeus vannamei OX=6689 GN=C7M84_000849 PE=4 SV=1
67	TRUE	A0A423TMP9	C7M84_003608	97.0581	17.83	3.5	17.83	5	1e-11	225	22500000000000	0.0225454	1	1	8	Deamidation (NQ)	34611.2	FreD OS=Penaeus vannamei OX=6689 GN=C7M84_003608 PE=4 SV=1
50	FALSE	A0A423SCP1	C7M84_020143	96.4698	10.65	10.65	3.99	5	4550		0	#NUM!	2	10	2	Oxidation (M)	66021.6	Heat shock protein 70 kDa OS=Penaeus vannamei OX=6689 GN=C7M84_020143 PE=3 SV=1
58	TRUE	A0A3R7SP81	C7M84_012593	94.505	30.87	30.87	30.2	5	4060	2230	0.549261	-1.15682	2	12	9	Deamidation (NQ)	16540	Actin 1 OS=Penaeus vannamei OX=6689 GN=C7M84_012593 PE=3 SV=1
64	TRUE	A0A423SUS6	C7M84_013964	92.1437	14	14	12.37	5	903	469	0.51938	-1.05805	1	8	4	Carbamidomethylation	54596.7	Tubulin alpha chain OS=Penaeus vannamei OX=6689 GN=C7M84_013964 PE=3 SV=1
66	TRUE	A0A3R7M470	C7M84_010258	91.8414	10.06	10.06	0	5	5560	1e-11	1.79856e-15	-0.0204156	5	10		Carbamidomethylation	55269.4	C-type lectin OS=Penaeus vannamei OX=6689 GN=C7M84_010258 PE=4 SV=1
65	TRUE	A0A3R7PA79	C7M84_016996	91.8254	20.68	4.64	20.68	5	1e-11	1e-11	1	#DIV/0!	1	1	8		27193	FreD OS=Penaeus vannamei OX=6689 GN=C7M84_016996 PE=4 SV=1
69	TRUE	A0A423TFU3	C7M84_006107	89.6166	11.87	11.87	11.87	4	2550	6440	2.52549	1.33656	4	4	4		37596.3	Putative ficolin-1 OS=Penaeus vannamei OX=6689 GN=C7M84_006107 PE=4 SV=1
62	TRUE	A0A3R7MUX2	C7M84_011383	87.2952	22.64	6.29	16.35	5	63.3	1290	20.3791	4.34902	5	1	4	Carbamidomethylation	35902.3	Melanization interactin protein OS=Penaeus vannamei OX=6689 GN=C7M84_011383 PE=4 SV=1
70	TRUE	A0A3R7P9H4	C7M84_002001	87.2786	14.33	0	14.33	4	1e-11	3760	376000000000000	0.0206536	4		6		37248.6	MAM domain-containing protein OS=Penaeus vannamei OX=6689 GN=C7M84_002001 PE=4 SV=1
71	TRUE	A0A423TL40	C7M84_004209	87.1846	14.32	3.58	14.32	4	778	3410	4.38303	2.13193	4	2	11		44412.3	Galectin OS=Penaeus vannamei OX=6689 GN=C7M84_004209 PE=4 SV=1
51	FALSE	A0A3R7P788	C7M84_019243	86.9907	19.75	19.75	5.76	4	2690	1e-11	3.71747e-15	-0.0208618	4	9	1	Oxidation (M)	27627.9	Putative tubulin beta chain OS=Penaeus vannamei OX=6689 GN=C7M84_019243 PE=3 SV=1
61	TRUE	A0A3R7M2M8	C7M84_010442	86.8005	9.86	1.92	7.95	6	698	1400	2.00573	1.00413	6	2	5	Deamidation (NQ)	84390.2	Prophenoloxidase 3 OS=Penaeus vannamei OX=6689 GN=C7M84_010442 PE=4 SV=1
51	FALSE	A0A3R7PGN4	C7M84_016087	86.7938	9.35	9.35	0	4	2360	1e-11	4.23729e-15	-0.0209443	4	6		Oxidation (M)	50681	Tubulin beta chain OS=Penaeus vannamei OX=6689 GN=C7M84_016087 PE=3 SV=1
80	TRUE	A0A3R7PF51	C7M84_022048	86.5216	8.7	8.7	0	4	870	1e-11	1.14943e-14	-0.0215954	1	6		Carbamidomethylation	51640.3	C-type lectin 3 OS=Penaeus vannamei OX=6689 GN=C7M84_022048 PE=4 SV=1
76	TRUE	A0A423SZH0	C7M84_012148	85.6029	2.82	0.97	2.82	4	218	3290	15.0917	3.91569	4	1	5	Deamidation (NQ)	135719	Pacifastin light chain (Fragment) OS=Penaeus vannamei OX=6689 GN=C7M84_012148 PE=3 SV=1
75	TRUE	A0A3R7MSG4	C7M84_022049	85.0486	10.54	10.54	0	4	395	1e-11	2.53165e-14	-0.0221401	1	4		Carbamidomethylation	41388.3	C-type lectin OS=Penaeus vannamei OX=6689 GN=C7M84_022049 PE=4 SV=1
78	TRUE	A0A423SQ51	C7M84_015661	83.5232	5.95	5.95	1.68	4	333	1e-11	3.003e-14	-0.0222615	1	4	1		72917.2	Bip OS=Penaeus vannamei OX=6689 GN=C7M84_015661 PE=3 SV=1
57	TRUE	A0A423T3D3	C7M84_010808	82.4964	24.18	24.18	4.95	4	21700	1060	0.0488479	-0.229592	4	13	1	Carbamidomethylation; Oxidation (M); Pyro-glu from Q	20304.9	C-type lectin OS=Penaeus vannamei OX=6689 GN=C7M84_010808 PE=4 SV=1
73	TRUE	A0A423SI55	C7M84_018195	82.3993	4.99	0	4.99	4	1e-11	2070	207000000000000	0.0210276	4		4		79416.5	Alpha 2 macroglobulin OS=Penaeus vannamei OX=6689 GN=C7M84_018195 PE=4 SV=1
51	FALSE	A0A3R7QA79	C7M84_020724	79.0401	4.77	4.77	2.26	3	4080	1030	0.252451	-0.503544	3	7	5	Oxidation (M)	87862.5	Putative tubulin beta-1 chain OS=Penaeus vannamei OX=6689 GN=C7M84_020724 PE=3 SV=1
83	TRUE	A0A423UB02	C7M84_004444	78.6577	3.48	0	3.48	3	1e-11	1030	103000000000000	0.0214824	3		3		115511	Major facilitator superfamily domain-containing protein 12 OS=Penaeus vannamei OX=6689 GN=C7M84_004444 PE=4 SV=1
51	FALSE	A0A3R7MGX0	C7M84_020723	78.4299	7.38	7.38	3.16	3	3480	1030	0.295977	-0.569332	3	6	5	Oxidation (M)	63529.1	Tubulin beta-2 chain OS=Penaeus vannamei OX=6689 GN=C7M84_020723 PE=3 SV=1
25	FALSE	A0A3R7M608	C7M84_007654	78.2218	5.87	5.87	5.87	3	4930	1030	0.208925	-0.442685	1	17	9	Oxidation (M)	56838.5	Cytoplasmatic actin OS=Penaeus vannamei OX=6689 GN=C7M84_007654 PE=3 SV=1
50	FALSE	A0A3R7MNH2	C7M84_025108	77.0655	5.02	5.02	0	3	3260	1e-11	3.06748e-15	-0.0207418	1	6			71778.7	Heat shock protein OS=Penaeus vannamei OX=6689 GN=C7M84_025108 PE=3 SV=1
92	TRUE	A0A3R7PL42	C7M84_006115	75.4767	4.81	4.81	2.21	3	5250	1800	0.342857	-0.647534	3	4	2		85379.5	RNA helicase OS=Penaeus vannamei OX=6689 GN=C7M84_006115 PE=3 SV=1
89	TRUE	A0A3R7M5J9	C7M84_009023	74.9736	8.83	0	8.83	3	1e-11	1170	117000000000000	0.0213979	3		4		64005	Uncharacterized protein OS=Penaeus vannamei OX=6689 GN=C7M84_009023 PE=4 SV=1
89	TRUE	A0A3R7M4E5	C7M84_009027	74.9736	11.56	0	11.56	3	1e-11	1170	117000000000000	0.0213979	3		4		48395.4	Uncharacterized protein OS=Penaeus vannamei OX=6689 GN=C7M84_009027 PE=4 SV=1
87	TRUE	A0A076NBT3	C7M84_022415	74.5138	24.03	24.03	12.4	3	2850	289	0.101404	-0.302863	3	3	2		14701.3	Ubiquitin-ribosomal protein eL40 fusion protein OS=Penaeus vannamei OX=6689 GN=C7M84_022415 PE=2 SV=1
87	TRUE	A0A423TTK6	C7M84_001494	74.5138	3.64	3.64	1.88	3	2850	289	0.101404	-0.302863	3	3	2		96278.9	Polyubiquitin OS=Penaeus vannamei OX=6689 GN=C7M84_001494 PE=4 SV=1
87	TRUE	A0A3R7Q158	C7M84_016145	74.5138	3.13	3.13	1.62	3	2850	289	0.101404	-0.302863	3	3	2		111213	Polyubiquitin-C OS=Penaeus vannamei OX=6689 GN=C7M84_016145 PE=4 SV=1
84	TRUE	A0A3R7LW48	C7M84_021513	74.3282	5.06	0	5.06	3	1e-11	431	43100000000000	0.0220786	3		4		80493.6	Alpha-2-macroglobulin OS=Penaeus vannamei OX=6689 GN=C7M84_021513 PE=4 SV=1
88	TRUE	A0A3R7QLR5	C7M84_023818	72.3191	6.21	6.21	0	3	272	1e-11	3.67647e-14	-0.0224071	3	4		Carbamidomethylation	46685.2	DUF4789 domain-containing protein OS=Penaeus vannamei OX=6689 GN=C7M84_023818 PE=4 SV=1
85	TRUE	A0A423UBF1	C7M84_021879	72.1971	10.65	10.65	0	3	2800	1e-11	3.57143e-15	-0.0208366	2	4		Carbamidomethylation	31908.9	Lectin E OS=Penaeus vannamei OX=6689 GN=C7M84_021879 PE=4 SV=1
81	TRUE	A0A423TIL1	C7M84_005129	71.8717	6.73	4.18	4.91	4	1800	3390	1.88333	0.913288	4	2	4		59306.5	ATP synthase subunit alpha OS=Penaeus vannamei OX=6689 GN=C7M84_005129 PE=3 SV=1
76	FALSE	A0A423TBV9	C7M84_007546	71.5509	2.41	0	2.41	3	1e-11	1430	143000000000000	0.0212662	3		3	Deamidation (NQ)	104738	Pacifastin light chain OS=Penaeus vannamei OX=6689 GN=C7M84_007546 PE=3 SV=1
78	FALSE	A0A3R7PER1	C7M84_013055	71.0055	4.36	4.36	0	3	333	1e-11	3.003e-14	-0.0222615	1	3			71409.6	Bip OS=Penaeus vannamei OX=6689 GN=C7M84_013055 PE=3 SV=1
82	TRUE	A0A423T216	C7M84_011241	69.3469	13.71	13.71	0	3	1180	1e-11	8.47458e-15	-0.0213923	3	3			41228.9	Glucan pattern-recognition lipoprotein OS=Penaeus vannamei OX=6689 GN=C7M84_011241 PE=4 SV=1
51	FALSE	A0A3R7MS58	C7M84_013384	64.9688	6.21	6.21	3.99	2	2810	1030	0.366548	-0.690643	2	5	5	Oxidation (M)	50742.2	Tubulin beta chain OS=Penaeus vannamei OX=6689 GN=C7M84_013384 PE=3 SV=1
87	FALSE	A0A423SIM8	C7M84_018036	63.0501	7.51	7.51	4.8	2	2430	289	0.11893	-0.32554	2	2	2		37876.4	Ubiquitin-like domain-containing protein OS=Penaeus vannamei OX=6689 GN=C7M84_018036 PE=3 SV=1
103	TRUE	A0A423T420	C7M84_010513	62.945	7.25	7.25	0	2	861	1e-11	1.16144e-14	-0.0216024	2	2			45450.7	RNA helicase OS=Penaeus vannamei OX=6689 GN=C7M84_010513 PE=3 SV=1
103	TRUE	A0A3R7SRV6	C7M84_009300	62.945	8.03	8.03	0	2	861	1e-11	1.16144e-14	-0.0216024	2	2			41193.1	RNA helicase OS=Penaeus vannamei OX=6689 GN=C7M84_009300 PE=3 SV=1
51	FALSE	A0A423SFE4	C7M84_019241	62.8235	2.99	2.99	1.74	2	742	1e-11	1.34771e-14	-0.021703	2	6	1	Oxidation (M)	90612.7	Putative beta-tubulin OS=Penaeus vannamei OX=6689 GN=C7M84_019241 PE=3 SV=1
72	TRUE	A0A423U7E7	C7M84_022215	62.7594	15	15	0	3	5350	1e-11	1.86916e-15	-0.0204388	3	5		Oxidation (M)	17929	Putative calmodulin OS=Penaeus vannamei OX=6689 GN=C7M84_022215 PE=3 SV=1
101	TRUE	A0A3R7QHU5	C7M84_001883	62.5195	24.44	24.44	0	2	1170	1e-11	8.54701e-15	-0.0213979	2	2		Carbamidomethylation	10402.9	Dynein light chain OS=Penaeus vannamei OX=6689 GN=C7M84_001883 PE=3 SV=1
91	TRUE	A0A423SG35	C7M84_019013	61.3316	12.5	12.5	12.5	2	3150	2850	0.904762	-6.92569	2	2	4	Deamidation (NQ)	13447.6	Histone H2A OS=Penaeus vannamei OX=6689 GN=C7M84_019013 PE=3 SV=1
91	TRUE	A0A3R7M776	C7M84_012863	61.3316	13.91	13.91	13.91	2	3150	2850	0.904762	-6.92569	2	2	4	Deamidation (NQ)	12483.6	Histone H2A OS=Penaeus vannamei OX=6689 GN=C7M84_012863 PE=3 SV=1
91	TRUE	A0A423SXX9	C7M84_012838	61.3316	11.11	11.11	11.11	2	3150	2850	0.904762	-6.92569	2	2	4	Deamidation (NQ)	15776.4	Histone H2A OS=Penaeus vannamei OX=6689 GN=C7M84_012838 PE=3 SV=1
91	TRUE	A0A3R7SP18	C7M84_012869	61.3316	10.53	10.53	10.53	2	3150	2850	0.904762	-6.92569	2	2	4	Deamidation (NQ)	17004.8	Histone H2A OS=Penaeus vannamei OX=6689 GN=C7M84_012869 PE=3 SV=1
91	TRUE	A0A3R7QN18	C7M84_022476	61.3316	11.94	11.94	11.94	2	3150	2850	0.904762	-6.92569	2	2	4	Deamidation (NQ)	14552	Histone H2A OS=Penaeus vannamei OX=6689 GN=C7M84_022476 PE=3 SV=1
91	TRUE	A0A3R7MMZ9	C7M84_007396	61.3316	13.11	13.11	13.11	2	3150	2850	0.904762	-6.92569	2	2	4	Deamidation (NQ)	13082.4	Histone H2A OS=Penaeus vannamei OX=6689 GN=C7M84_007396 PE=3 SV=1
74	TRUE	A0A3R7PJ04	C7M84_013841	61.1542	25.81	25.81	0	3	5390	1e-11	1.85529e-15	-0.0204343	3	4		Deamidation (NQ)	11269.9	glutathione peroxidase OS=Penaeus vannamei OX=6689 GN=C7M84_013841 PE=3 SV=1
94	TRUE	A0A3R7Q5C5	C7M84_012868	60.8922	8.3	8.3	0	2	789	1e-11	1.26743e-14	-0.0216614	2	3			29108.2	Histone H4 OS=Penaeus vannamei OX=6689 GN=C7M84_012868 PE=3 SV=1
73	FALSE	A0A423U6P8	C7M84_022437	60.2151	2.73	0	2.73	2	1e-11	1750	175000000000000	0.0211352	2		2		64220.9	Alpha2 macroglobulin isoform 3 OS=Penaeus vannamei OX=6689 GN=C7M84_022437 PE=4 SV=1
105	TRUE	A0A423SQ39	C7M84_015681	60.1568	2.22	2.22	0	2	1990	1e-11	5.02513e-15	-0.0210527	2	3		Carbamidomethylation; Deamidation (NQ)	88982.2	Armadillo segment polarity protein OS=Penaeus vannamei OX=6689 GN=C7M84_015681 PE=3 SV=1
77	TRUE	A0A3R7PW84	C7M84_002269	58.2426	3.24	3.24	0	2	7810	1e-11	1.28041e-15	-0.0202133	2	5		Deamidation (NQ); Oxidation (M)	49928.2	Glyceraldehyde-3-phosphate dehydrogenase OS=Penaeus vannamei OX=6689 GN=C7M84_002269 PE=3 SV=1
77	TRUE	A0A3R7QF47	C7M84_016571	58.2426	6.05	6.05	0	2	7810	1e-11	1.28041e-15	-0.0202133	2	5		Deamidation (NQ); Oxidation (M)	26821.1	Glyceraldehyde-3-phosphate dehydrogenase OS=Penaeus vannamei OX=6689 GN=C7M84_016571 PE=3 SV=1
104	TRUE	A0A3R7QC43	C7M84_019117	56.9992	3.82	0	3.82	2	1e-11	760	76000000000000	0.0216868	2		2		98368.7	Hemocytin OS=Penaeus vannamei OX=6689 GN=C7M84_019117 PE=4 SV=1
85	FALSE	A0A3R7Q4Q2	C7M84_021190	56.7076	8.27	8.27	0	2	2600	1e-11	3.84615e-15	-0.0208831	1	3		Carbamidomethylation	27941.5	Lectin E OS=Penaeus vannamei OX=6689 GN=C7M84_021190 PE=4 SV=1
106	TRUE	A0A3R7Q7W2	C7M84_010917	55.9907	10.72	10.72	10.72	2	161	128	0.795031	-3.02191	1	11	2	Carbamidomethylation; Oxidation (M)	41331.1	Putative actin, cytoplasmic 2-like isoform X2 OS=Penaeus vannamei OX=6689 GN=C7M84_010917 PE=3 SV=1
86	TRUE	A0A423U4E7	C7M84_023243	55.6985	3.8	3.8	2.81	2	5240	381	0.0727099	-0.264431	2	5	2	Deamidation (NQ)	67462.1	Polyadenylate-binding protein OS=Penaeus vannamei OX=6689 GN=C7M84_023243 PE=3 SV=1
86	TRUE	A0A3R7QB76	C7M84_008097	55.6985	3.83	3.83	2.83	2	5240	381	0.0727099	-0.264431	2	5	2	Deamidation (NQ)	66659.2	Polyadenylate-binding protein OS=Penaeus vannamei OX=6689 GN=C7M84_008097 PE=3 SV=1
93	TRUE	A0A423U7S2	C7M84_022050	55.1315	2.75	2.75	0	2	190	1e-11	5.26316e-14	-0.02267	2	2		Carbamidomethylation	75206.3	C-type lectin domain-containing protein OS=Penaeus vannamei OX=6689 GN=C7M84_022050 PE=4 SV=1
73	FALSE	A0A3R7PCF5	C7M84_020879	54.9725	4.69	0	4.69	2	1e-11	325	3.25e+13	0.0222789	2		2		46339	Alpha2 macroglobulin isoform 3 OS=Penaeus vannamei OX=6689 GN=C7M84_020879 PE=4 SV=1
107	TRUE	A0A423U5W2	C7M84_022728	54.7993	4.81	4.81	2.12	2	2510	120	0.0478088	-0.227968	2	2	1		55489.4	ATP synthase subunit beta OS=Penaeus vannamei OX=6689 GN=C7M84_022728 PE=3 SV=1
97	TRUE	A0A423TWV0	C7M84_000361	54.5992	6.5	6.5	0	2	3680	1e-11	2.71739e-15	-0.0206668	2	4			27922.2	14-3-3 protein zeta OS=Penaeus vannamei OX=6689 GN=C7M84_000361 PE=2 SV=1
98	TRUE	A0A3R7SVI1	C7M84_004254	54.0763	5.02	5.02	0	2	459	1e-11	2.17865e-14	-0.0220344	2	3			69732.3	Beta-hexosaminidase OS=Penaeus vannamei OX=6689 GN=C7M84_004254 PE=3 SV=1
100	TRUE	A0A423TI28	C7M84_005287	53.4	4.91	4.91	0	2	509	1e-11	1.96464e-14	-0.0219622	2	3			59137.5	Heat shock protein 83 OS=Penaeus vannamei OX=6689 GN=C7M84_005287 PE=3 SV=1
99	TRUE	A0A3R7MC29	C7M84_009035	49.8313	6.15	6.15	0	2	809	1e-11	1.23609e-14	-0.0216445	2	2			33428	ADP/ATP translocase OS=Penaeus vannamei OX=6689 GN=C7M84_009035 PE=3 SV=1
102	TRUE	A0A3R7LWS7	C7M84_015390	49.116	9.69	0	9.69	2	1e-11	109	10900000000000	0.0230897	2		2		35109.2	Endoribonuclease OS=Penaeus vannamei OX=6689 GN=C7M84_015390 PE=3 SV=1
96	TRUE	A0A3R7P7D5	C7M84_019118	46.5231	0.95	0	0.95	2	1e-11	967	96700000000000	0.0215245	2		2		362895	Putative hemocytin OS=Penaeus vannamei OX=6689 GN=C7M84_019118 PE=4 SV=1
51	FALSE	A0A3R7QIG1	C7M84_013385	44.181	4.26	4.26	4.26	1	2390	1030	0.430962	-0.823475	1	3	5		47387.8	Tubulin beta chain OS=Penaeus vannamei OX=6689 GN=C7M84_013385 PE=3 SV=1
152	TRUE	A0A423SMP0	C7M84_016538	44.163	3.61	3.61	3.61	1	3030	430	0.141914	-0.354999	1	7	2		50314.3	RNA helicase OS=Penaeus vannamei OX=6689 GN=C7M84_016538 PE=3 SV=1
132	TRUE	A0A3R7MYA0	C7M84_009024	43.4399	3.31	0	3.31	1	1e-11	243	24300000000000	0.0224891	1		1		48826.9	VWFD domain-containing protein OS=Penaeus vannamei OX=6689 GN=C7M84_009024 PE=4 SV=1
156	TRUE	A0A423SW39	C7M84_013419	43.1204	1.84	0	1.84	1	1e-11	162	1.62e+13	0.0227889	1		1		72810.4	Acylamino-acid-releasing enzyme OS=Penaeus vannamei OX=6689 GN=C7M84_013419 PE=3 SV=1
91	FALSE	A0A423SXQ7	C7M84_012824	42.2063	6.25	6.25	6.25	1	1680	909	0.541071	-1.12853	1	1	2		15540	Histone H2A OS=Penaeus vannamei OX=6689 GN=C7M84_012824 PE=3 SV=1
91	FALSE	A0A423SXT6	C7M84_012856	42.2063	7.32	7.32	7.32	1	1680	909	0.541071	-1.12853	1	1	2		13187.5	Histone H2A OS=Penaeus vannamei OX=6689 GN=C7M84_012856 PE=3 SV=1
91	FALSE	A0A423SXS2	C7M84_012847	42.2063	6.29	6.29	6.29	1	1680	909	0.541071	-1.12853	1	1	2		15439	Histone H2A OS=Penaeus vannamei OX=6689 GN=C7M84_012847 PE=3 SV=1
91	FALSE	A0A423SXS7	C7M84_012844	42.2063	7.83	7.83	7.83	1	1680	909	0.541071	-1.12853	1	1	2		12266.3	Histone H2A OS=Penaeus vannamei OX=6689 GN=C7M84_012844 PE=3 SV=1
108	TRUE	A0A423SIX1	C7M84_017843	42.0357	2.66	2.66	2.66	1	980	836	0.853061	-4.3615	1	2	1		69399.6	Heat shock protein cognate 5 OS=Penaeus vannamei OX=6689 GN=C7M84_017843 PE=3 SV=1
112	TRUE	A0A423SHX3	C7M84_018350	42.0357	3.5	3.5	0	1	1e-11	1e-11	1	#DIV/0!	1	1			47449.4	Adenosylhomocysteinase OS=Penaeus vannamei OX=6689 GN=C7M84_018350 PE=3 SV=1
115	TRUE	A0A3R7MD77	C7M84_008306	42.0357	2.28	2.28	0	1	343	1e-11	2.91545e-14	-0.0222404	1	5			38410.8	DUF243 domain-containing protein OS=Penaeus vannamei OX=6689 GN=C7M84_008306 PE=4 SV=1
115	TRUE	A0A423TA04	C7M84_008231	42.0357	1.45	1.45	0	1	343	1e-11	2.91545e-14	-0.0222404	1	5			62703.2	DUF243 domain-containing protein OS=Penaeus vannamei OX=6689 GN=C7M84_008231 PE=4 SV=1
135	TRUE	A0A423TZA0	C7M84_025060	42.0357	3.69	3.69	3.69	1	3920	332	0.0846939	-0.280773	1	1	1		30005.4	Elongation factor 1-alpha OS=Penaeus vannamei OX=6689 GN=C7M84_025060 PE=4 SV=1
115	TRUE	A0A3R7SSP4	C7M84_008232	42.0357	2.23	2.23	0	1	343	1e-11	2.91545e-14	-0.0222404	1	5			40647.3	DUF243 domain-containing protein OS=Penaeus vannamei OX=6689 GN=C7M84_008232 PE=4 SV=1
135	TRUE	A0A3R7NRQ6	C7M84_017089	42.0357	3.5	3.5	3.5	1	3920	332	0.0846939	-0.280773	1	1	1		32271.7	Elongation factor 1-alpha OS=Penaeus vannamei OX=6689 GN=C7M84_017089 PE=4 SV=1
108	TRUE	A0A3R7N8K9	C7M84_001089	42.0357	5.4	5.4	5.4	1	980	836	0.853061	-4.3615	1	2	1		34273.1	Heat shock protein cognate 5 OS=Penaeus vannamei OX=6689 GN=C7M84_001089 PE=3 SV=1
109	TRUE	A0A3R7LWG6	C7M84_021181	42.0288	2.73	2.73	0	1	537	1e-11	1.8622e-14	-0.021925	1	1		Carbamidomethylation	48183.2	3'-phosphate/5'-hydroxy nucleic acid ligase OS=Penaeus vannamei OX=6689 GN=C7M84_021181 PE=4 SV=1
109	TRUE	A0A423TAC3	C7M84_008208	42.0288	2.76	2.76	0	1	537	1e-11	1.8622e-14	-0.021925	1	1		Carbamidomethylation	47564.5	3'-phosphate/5'-hydroxy nucleic acid ligase OS=Penaeus vannamei OX=6689 GN=C7M84_008208 PE=4 SV=1
144	TRUE	A0A3R7QK32	C7M84_011734	42.0288	2.04	2.04	0	1	772	1e-11	1.29534e-14	-0.0216761	1	1			77675.6	Heat shock protein OS=Penaeus vannamei OX=6689 GN=C7M84_011734 PE=3 SV=1
159	TRUE	A0A3R7P7H2	C7M84_003738	42.0219	1.64	1.64	0	1	350	1e-11	2.85714e-14	-0.022226	1	1			58683	Putative ras GTPase-activating protein-binding protein 2 OS=Penaeus vannamei OX=6689 GN=C7M84_003738 PE=4 SV=1
164	TRUE	A0A423SNY1	C7M84_016147	41.8843	1.12	0	1.12	1	1e-11	388	38800000000000	0.0221528	1		1	Deamidation (NQ)	140259	KAP NTPase domain-containing protein OS=Penaeus vannamei OX=6689 GN=C7M84_016147 PE=4 SV=1
18	FALSE	A0A3R7M956	C7M84_011249	41.8724	1.41	1.41	0	1	985	1e-11	1.01523e-14	-0.0215122	1	2			78816.7	Beta-1,3-glucan-binding protein OS=Penaeus vannamei OX=6689 GN=C7M84_011249 PE=4 SV=1
92	FALSE	A0A423SZ96	C7M84_012276	41.8391	2.66	2.66	0	1	673	1e-11	1.48588e-14	-0.0217696	1	1			45908.3	RNA helicase OS=Penaeus vannamei OX=6689 GN=C7M84_012276 PE=3 SV=1
92	FALSE	A0A423UAP6	C7M84_007358	41.8391	1.46	1.46	0	1	673	1e-11	1.48588e-14	-0.0217696	1	1			85468.3	RNA helicase OS=Penaeus vannamei OX=6689 GN=C7M84_007358 PE=3 SV=1
119	TRUE	A0A423TT98	C7M84_001589	41.7865	3.49	3.49	0	1	815	1e-11	1.22699e-14	-0.0216395	1	1			35952.6	Ras-related protein Rab-8A OS=Penaeus vannamei OX=6689 GN=C7M84_001589 PE=3 SV=1
119	TRUE	A0A3R7M456	C7M84_015196	41.7865	5.39	5.39	0	1	815	1e-11	1.22699e-14	-0.0216395	1	1			23066.5	Ras-related protein Rab-10 OS=Penaeus vannamei OX=6689 GN=C7M84_015196 PE=3 SV=1
119	TRUE	A0A423SEJ9	C7M84_019549	41.7865	5.02	5.02	0	1	815	1e-11	1.22699e-14	-0.0216395	1	1			25137.7	Putative Rab-43-like protein OS=Penaeus vannamei OX=6689 GN=C7M84_019549 PE=4 SV=1
119	TRUE	A0A3R7LUN2	C7M84_017233	41.7865	5.82	5.82	0	1	815	1e-11	1.22699e-14	-0.0216395	1	1			20828.6	Putative RAS-related protein OS=Penaeus vannamei OX=6689 GN=C7M84_017233 PE=3 SV=1
119	TRUE	A0A3R7PDP2	C7M84_019745	41.7865	5.21	5.21	0	1	815	1e-11	1.22699e-14	-0.0216395	1	1			23737.9	Rab GTPase OS=Penaeus vannamei OX=6689 GN=C7M84_019745 PE=3 SV=1
119	TRUE	A0A3R7LX90	C7M84_016385	41.7865	6.15	6.15	0	1	815	1e-11	1.22699e-14	-0.0216395	1	1			19937.1	Rab14 OS=Penaeus vannamei OX=6689 GN=C7M84_016385 PE=3 SV=1
119	TRUE	A0A3R7PF71	C7M84_021899	41.7865	5.07	5.07	0	1	815	1e-11	1.22699e-14	-0.0216395	1	1			24701.1	Putative ras-related protein Rab-30 OS=Penaeus vannamei OX=6689 GN=C7M84_021899 PE=3 SV=1
119	TRUE	A0A3R7M6D3	C7M84_013539	41.7865	2.86	2.86	0	1	815	1e-11	1.22699e-14	-0.0216395	1	1			42113.5	Putative ras-related protein Rab-37 isoform X1 OS=Penaeus vannamei OX=6689 GN=C7M84_013539 PE=3 SV=1
119	TRUE	A0A423TSB0	C7M84_001978	41.7865	5.34	5.34	0	1	815	1e-11	1.22699e-14	-0.0216395	1	1			22810.9	Rab1A OS=Penaeus vannamei OX=6689 GN=C7M84_001978 PE=3 SV=1
157	TRUE	A0A3R7PQX9	C7M84_007204	41.6638	6.69	6.69	0	1	2170	1e-11	4.60829e-15	-0.0209975	1	1			29914.8	C-type lectin 2 OS=Penaeus vannamei OX=6689 GN=C7M84_007204 PE=4 SV=1
111	TRUE	A0A3R7QAI3	C7M84_008714	41.5756	13.89	13.89	0	1	336	1e-11	2.97619e-14	-0.0222551	1	1			12307.5	Ribosomal protein S13 OS=Penaeus vannamei OX=6689 GN=C7M84_008714 PE=3 SV=1
51	FALSE	A0A423SID4	C7M84_018077	41.5756	2.21	2.21	0	1	416	1e-11	2.40385e-14	-0.0221035	1	2		Oxidation (M)	50799.2	Tubulin beta chain OS=Penaeus vannamei OX=6689 GN=C7M84_018077 PE=3 SV=1
51	FALSE	A0A423THU9	C7M84_005327	41.5756	2.23	2.23	0	1	416	1e-11	2.40385e-14	-0.0221035	1	2		Oxidation (M)	50125.6	Tubulin beta chain OS=Penaeus vannamei OX=6689 GN=C7M84_005327 PE=3 SV=1
151	TRUE	A0A3R7MJT9	C7M84_022217	41.4466	1.99	1.99	0	1	1040	1e-11	9.61538e-15	-0.021476	1	1			60029.5	Pyruvate kinase (Fragment) OS=Penaeus vannamei OX=6689 GN=C7M84_022217 PE=3 SV=1
151	TRUE	A0A423U7J5	C7M84_022212	41.4466	1.87	1.87	0	1	1040	1e-11	9.61538e-15	-0.021476	1	1			63343.2	Pyruvate kinase OS=Penaeus vannamei OX=6689 GN=C7M84_022212 PE=3 SV=1
95	TRUE	A0A3R7PHQ4	C7M84_015065	41.2978	2.37	2.37	0	1	645	1e-11	1.55039e-14	-0.0217987	1	4		Oxidation (M)	56335.2	Putative tubulin beta-2 chain-like OS=Penaeus vannamei OX=6689 GN=C7M84_015065 PE=3 SV=1
98	FALSE	A0A3R7SRF7	C7M84_009852	41.1314	2.01	2.01	0	1	336	1e-11	2.97619e-14	-0.0222551	1	2			83415.1	beta-N-acetylhexosaminidase OS=Penaeus vannamei OX=6689 GN=C7M84_009852 PE=3 SV=1
100	FALSE	A0A423TIC0	C7M84_005288	40.5083	1.3	1.3	0	1	339	1e-11	2.94985e-14	-0.0222487	1	2			88172.2	Heat shock protein 83 OS=Penaeus vannamei OX=6689 GN=C7M84_005288 PE=3 SV=1
114	TRUE	A0A3R7QIZ4	C7M84_012823	39.5368	5.23	5.23	5.23	1	218	240	1.10092	0.138706	1	1	1		19377.5	Histone H2A/H2B/H3 domain-containing protein OS=Penaeus vannamei OX=6689 GN=C7M84_012823 PE=3 SV=1
114	TRUE	A0A3R7LZQ6	C7M84_012826	39.5368	5.52	5.52	5.52	1	218	240	1.10092	0.138706	1	1	1		18365.4	Histone H2A/H2B/H3 domain-containing protein OS=Penaeus vannamei OX=6689 GN=C7M84_012826 PE=3 SV=1
114	TRUE	A0A423SFE3	C7M84_019186	39.5368	8.41	8.41	8.41	1	218	240	1.10092	0.138706	1	1	1		12407.4	Putative histone H3.3-like isoform X2 OS=Penaeus vannamei OX=6689 GN=C7M84_019186 PE=3 SV=1
114	TRUE	A0A3R7MJT5	C7M84_002664	39.5368	6.62	6.62	6.62	1	218	240	1.10092	0.138706	1	1	1		15281.9	Histone H3 OS=Penaeus vannamei OX=6689 GN=C7M84_002664 PE=3 SV=1
114	TRUE	A0A3R7P8P2	C7M84_002663	39.5368	6.62	6.62	6.62	1	218	240	1.10092	0.138706	1	1	1		15297.9	Histone H3 OS=Penaeus vannamei OX=6689 GN=C7M84_002663 PE=3 SV=1
114	TRUE	A0A423TFD9	C7M84_006391	39.5368	4.31	4.31	4.31	1	218	240	1.10092	0.138706	1	1	1		23163.2	Histone H2A/H2B/H3 domain-containing protein OS=Penaeus vannamei OX=6689 GN=C7M84_006391 PE=3 SV=1
114	TRUE	A0A423TQD7	C7M84_002666	39.5368	6.62	6.62	6.62	1	218	240	1.10092	0.138706	1	1	1		15369.9	Histone H3 OS=Penaeus vannamei OX=6689 GN=C7M84_002666 PE=3 SV=1
114	TRUE	A0A3R7PTG8	C7M84_004803	39.5368	6.62	6.62	6.62	1	218	240	1.10092	0.138706	1	1	1		15327.9	Histone H3 OS=Penaeus vannamei OX=6689 GN=C7M84_004803 PE=3 SV=1
114	TRUE	A0A423SXL1	C7M84_012845	39.5368	3.5	3.5	3.5	1	218	240	1.10092	0.138706	1	1	1		28628.9	Histone H2A/H2B/H3 domain-containing protein OS=Penaeus vannamei OX=6689 GN=C7M84_012845 PE=3 SV=1
114	TRUE	A0A423SAS5	C7M84_020917	39.5368	4.35	4.35	4.35	1	218	240	1.10092	0.138706	1	1	1		23375.9	Histone H2A/H2B/H3 domain-containing protein (Fragment) OS=Penaeus vannamei OX=6689 GN=C7M84_020917 PE=3 SV=1
114	TRUE	A0A3R7MIH4	C7M84_003922	39.5368	5.96	5.96	5.96	1	218	240	1.10092	0.138706	1	1	1		17047.8	Core histone H2A/H2B/H3/H4 OS=Penaeus vannamei OX=6689 GN=C7M84_003922 PE=3 SV=1
114	TRUE	A0A3R7M2A5	C7M84_011977	39.5368	5.73	5.73	5.73	1	218	240	1.10092	0.138706	1	1	1		17435.4	Histone H3 OS=Penaeus vannamei OX=6689 GN=C7M84_011977 PE=3 SV=1
114	TRUE	A0A423T035	C7M84_011983	39.5368	5.52	5.52	5.52	1	218	240	1.10092	0.138706	1	1	1		18280.3	Histone H2A/H2B/H3 domain-containing protein OS=Penaeus vannamei OX=6689 GN=C7M84_011983 PE=3 SV=1
114	TRUE	A0A3R7LZR1	C7M84_012852	39.5368	7.03	7.03	7.03	1	218	240	1.10092	0.138706	1	1	1		14718.3	Histone H3 OS=Penaeus vannamei OX=6689 GN=C7M84_012852 PE=3 SV=1
91	FALSE	A0A423SY25	C7M84_012813	38.2505	1.79	1.79	1.79	1	1460	1940	1.32877	0.410088	1	1	2	Deamidation (NQ)	43524.5	Histone H2A OS=Penaeus vannamei OX=6689 GN=C7M84_012813 PE=3 SV=1
91	FALSE	A0A423SY66	C7M84_012853	38.2505	5.74	5.74	5.74	1	1460	1940	1.32877	0.410088	1	1	2	Deamidation (NQ)	13749.3	Histone H2A OS=Penaeus vannamei OX=6689 GN=C7M84_012853 PE=3 SV=1
97	FALSE	A0A3R7LQ50	C7M84_020788	37.1542	1.72	1.72	0	1	2500	1e-11	4e-15	-0.0209079	1	3			49705.1	14-3-3 protein epsilon OS=Penaeus vannamei OX=6689 GN=C7M84_020788 PE=3 SV=1
90	TRUE	A0A423SX31	C7M84_013052	36.8294	1.98	1.98	1.98	2	3560	37900	10.6461	3.41225	2	1	4	Carbamidomethylation; Deamidation (NQ); Oxidation (M)	85872.8	Uncharacterized protein OS=Penaeus vannamei OX=6689 GN=C7M84_013052 PE=4 SV=1
131	TRUE	A0A423TPM4	C7M84_002894	35.0051	3.27	3.27	0	1	519	1e-11	1.92678e-14	-0.0219487	1	3			27489.4	thioredoxin-dependent peroxiredoxin OS=Penaeus vannamei OX=6689 GN=C7M84_002894 PE=3 SV=1
165	TRUE	A0A423U948	C7M84_020191	34.9858	4.43	0	4.43	1	1e-11	416	41600000000000	0.0221035	1		1	Deamidation (NQ)	60315.7	Mucin-2-like OS=Penaeus vannamei OX=6689 GN=C7M84_020191 PE=4 SV=1
140	TRUE	A0A3R7MRL3	C7M84_013847	34.653	16	16	0	1	1e-11	1e-11	1	#DIV/0!	1	1		Carbamidomethylation	16087.3	Uncharacterized protein OS=Penaeus vannamei OX=6689 GN=C7M84_013847 PE=4 SV=1
134	TRUE	A0A3R7LT10	C7M84_018425	34.462	2.57	0	2.57	1	1e-11	1e-11	1	#DIV/0!	1		1	Deamidation (NQ)	42899.3	C-type lectin 2 OS=Penaeus vannamei OX=6689 GN=C7M84_018425 PE=4 SV=1
147	TRUE	A0A3R7MPQ8	C7M84_024205	32.6736	2.81	2.81	0	1	425	1e-11	2.35294e-14	-0.0220885	1	1			56120.9	D-3-phosphoglycerate dehydrogenase OS=Penaeus vannamei OX=6689 GN=C7M84_024205 PE=3 SV=1
113	TRUE	A0A3R7PKU8	C7M84_011974	31.7693	3.24	0	3.24	1	1e-11	1e-11	1	#DIV/0!	1		2		38142.2	Histone H2B OS=Penaeus vannamei OX=6689 GN=C7M84_011974 PE=3 SV=1
113	TRUE	A0A3R7M298	C7M84_011964	31.7693	7.75	0	7.75	1	1e-11	1e-11	1	#DIV/0!	1		2		16090.9	Histone H2B.1/H2B.2 OS=Penaeus vannamei OX=6689 GN=C7M84_011964 PE=3 SV=1
113	TRUE	A0A3R7M767	C7M84_012833	31.7693	9.73	0	9.73	1	1e-11	1e-11	1	#DIV/0!	1		2		12996.1	Histone H2B OS=Penaeus vannamei OX=6689 GN=C7M84_012833 PE=3 SV=1
113	TRUE	A0A3R7M7L1	C7M84_006390	31.7693	6.59	0	6.59	1	1e-11	1e-11	1	#DIV/0!	1		2		18643.8	Histone H2B OS=Penaeus vannamei OX=6689 GN=C7M84_006390 PE=3 SV=1
113	TRUE	A0A3R7PJX6	C7M84_012836	31.7693	7.33	0	7.33	1	1e-11	1e-11	1	#DIV/0!	1		2		16280.9	Putative H2B histone OS=Penaeus vannamei OX=6689 GN=C7M84_012836 PE=3 SV=1
148	TRUE	A0A423TYB0	C7M84_025391	31.4567	3.12	3.12	0	1	679	1e-11	1.47275e-14	-0.0217635	1	1			44978.1	Putative zinc finger BED domain-containing protein DAYSLEEPER-like OS=Penaeus vannamei OX=6689 GN=C7M84_025391 PE=4 SV=1
92	FALSE	A0A423T2R9	C7M84_011017	31.193	1.09	1.09	0	1	315	1e-11	3.1746e-14	-0.0223013	1	1			91170.7	ATP-dependent RNA helicase OS=Penaeus vannamei OX=6689 GN=C7M84_011017 PE=3 SV=1
92	FALSE	A0A3R7P8M9	C7M84_018131	31.193	1.79	1.79	0	1	315	1e-11	3.1746e-14	-0.0223013	1	1			55595.8	RNA helicase OS=Penaeus vannamei OX=6689 GN=C7M84_018131 PE=3 SV=1
117	TRUE	A0A3R7SHM1	C7M84_020559	31.1854	5.26	5.26	5.26	1	506	175	0.34585	-0.652834	1	2	1		17956	Small ribosomal subunit protein uS13 OS=Penaeus vannamei OX=6689 GN=C7M84_020559 PE=3 SV=1
62	FALSE	A0A3R7QTS7	C7M84_003191	29.885	5.67	5.67	0	1	63.3	1e-11	1.57978e-13	-0.0235154	1	1		Carbamidomethylation	37960.5	Melanization interactin protein OS=Penaeus vannamei OX=6689 GN=C7M84_003191 PE=4 SV=1
124	TRUE	A0A3R7QM81	C7M84_009711	28.6288	0.78	0.78	0	1	1e-11	1e-11	1	#DIV/0!	1	1			85071.4	Elongation factor 2 (Fragment) OS=Penaeus vannamei OX=6689 GN=C7M84_009711 PE=4 SV=1
124	TRUE	A0A423SKS4	C7M84_017234	28.6288	0.71	0.71	0	1	1e-11	1e-11	1	#DIV/0!	1	1			94391.4	Elongation factor 2 OS=Penaeus vannamei OX=6689 GN=C7M84_017234 PE=4 SV=1
125	TRUE	A0A3R7M6N7	C7M84_007041	28.6015	1.63	1.63	0	1	1e-11	1e-11	1	#DIV/0!	1	1			75175	ATP-dependent RNA helicase OS=Penaeus vannamei OX=6689 GN=C7M84_007041 PE=3 SV=1
130	TRUE	A0A3R7MJ39	C7M84_003319	28.2015	3.7	3.7	0	1	1880	1e-11	5.31915e-15	-0.0210892	1	3			20886.5	Serine proteinase inhibitor 7 OS=Penaeus vannamei OX=6689 GN=C7M84_003319 PE=3 SV=1
130	TRUE	A0A423TNG8	C7M84_003318	28.2015	3.8	3.8	0	1	1880	1e-11	5.31915e-15	-0.0210892	1	3			20055.4	Serpin serine protease inhibitor OS=Penaeus vannamei OX=6689 GN=C7M84_003318 PE=3 SV=1
130	TRUE	A0A423THE2	C7M84_005516	28.2015	3.8	3.8	0	1	1880	1e-11	5.31915e-15	-0.0210892	1	3			20110.4	Serine proteinase inhibitor 6 OS=Penaeus vannamei OX=6689 GN=C7M84_005516 PE=3 SV=1
130	TRUE	A0A3R7PLN0	C7M84_005517	28.2015	3.89	3.89	0	1	1880	1e-11	5.31915e-15	-0.0210892	1	3			19628.9	Serpin serine protease inhibitor OS=Penaeus vannamei OX=6689 GN=C7M84_005517 PE=3 SV=1
123	TRUE	A0A3R7MMX9	C7M84_016194	27.2491	2.08	0	2.08	1	1e-11	683	6.83e+13	0.0217595	1		2		54301.9	Putative RNA-binding protein 40-like OS=Penaeus vannamei OX=6689 GN=C7M84_016194 PE=4 SV=1
146	TRUE	A0A423SXG7	C7M84_012949	26.3419	5.26	5.26	0	1	1080	1e-11	9.25926e-15	-0.0214509	1	1			24391.9	Trypsinogen 1 OS=Penaeus vannamei OX=6689 GN=C7M84_012949 PE=4 SV=1
146	TRUE	A0A423SXN9	C7M84_012955	26.3419	4.51	4.51	0	1	1080	1e-11	9.25926e-15	-0.0214509	1	1			28258.5	Trypsinogen 1 OS=Penaeus vannamei OX=6689 GN=C7M84_012955 PE=4 SV=1
146	TRUE	A0A3R7M720	C7M84_012957	26.3419	4.35	4.35	0	1	1080	1e-11	9.25926e-15	-0.0214509	1	1			29434.3	Trypsin OS=Penaeus vannamei OX=6689 GN=C7M84_012957 PE=4 SV=1
146	TRUE	A0A423TS83	C7M84_001934	26.3419	5.11	5.11	0	1	1080	1e-11	9.25926e-15	-0.0214509	1	1			24794.8	Trypsinogen 1 OS=Penaeus vannamei OX=6689 GN=C7M84_001934 PE=4 SV=1
150	TRUE	A0A3R7MQU7	C7M84_023302	25.9675	0.4	0.4	0.4	1	1170	532	0.454701	-0.879499	1	1	2		174468	Putative myosin heavy chain, non-muscle-like OS=Penaeus vannamei OX=6689 GN=C7M84_023302 PE=3 SV=1
160	TRUE	A0A3R7MSK3	C7M84_021957	25.6025	6.16	6.16	6.16	1	13400	14200	1.0597	0.0836579	1	1	2	Deamidation (NQ)	46754.1	Olfactory ionotropic receptor IR7 OS=Penaeus vannamei OX=6689 GN=C7M84_021957 PE=3 SV=1
155	TRUE	A0A3R7QLU7	C7M84_010121	25.1309	2.38	0	2.38	1	1e-11	1e-11	1	#DIV/0!	1		1	Deamidation (NQ); Pyro-glu from E	48983.8	Uncharacterized protein OS=Penaeus vannamei OX=6689 GN=C7M84_010121 PE=4 SV=1
154	TRUE	A0A423SFL3	C7M84_019115	24.9235	3.35	3.35	0	1	246	1e-11	4.06504e-14	-0.0224801	1	1			29563.4	40S ribosomal protein S3 OS=Penaeus vannamei OX=6689 GN=C7M84_019115 PE=3 SV=1
162	TRUE	A0A3R7MUZ7	C7M84_011321	24.8963	1.1	0	1.1	1	1e-11	221	22100000000000	0.0225585	1		1		81848.6	Gelsolin OS=Penaeus vannamei OX=6689 GN=C7M84_011321 PE=4 SV=1
145	TRUE	A0A3R7QH93	C7M84_002490	24.6839	0.93	0	0.93	1	1e-11	24200	2420000000000000	0.019568	1		1	Deamidation (NQ)	149941	Latrophilin Cirl OS=Penaeus vannamei OX=6689 GN=C7M84_002490 PE=3 SV=1
149	TRUE	A0A3R7PES6	C7M84_022712	24.4934	5	5	0	1	228	1e-11	4.38596e-14	-0.0225357	1	1			22334.1	Small ribosomal subunit protein uS9 OS=Penaeus vannamei OX=6689 GN=C7M84_022712 PE=3 SV=1
138	TRUE	A0A423SKD6	C7M84_017360	24.0083	0.49	0	0.49	1	1e-11	273	27300000000000	0.0224045	1		1	Pyro-glu from Q	161188	Uncharacterized protein OS=Penaeus vannamei OX=6689 GN=C7M84_017360 PE=3 SV=1
139	TRUE	A0A423SLL0	C7M84_016912	23.9955	5.81	5.81	5.81	1	765	157	0.205229	-0.437695	1	1	1		19786.1	Putative myosin regulatory light chain 2 smooth muscle OS=Penaeus vannamei OX=6689 GN=C7M84_016912 PE=4 SV=1
129	TRUE	A0A3R7MC33	C7M84_002578	23.985	1.88	0	1.88	1	1e-11	712	71200000000000	0.0217311	1		1		46549.7	Dihydrolipoyllysine-residue succinyltransferase component of 2-oxoglutarate dehydrogenase complex, mitochondrial OS=Penaeus vannamei OX=6689 GN=C7M84_002578 PE=3 SV=1
118	TRUE	A0A3R7SS49	C7M84_009022	23.9261	5.8	5.8	0	1	1330	1e-11	7.5188e-15	-0.0213136	1	1			23990.7	Alpha-actinin, sarcomeric OS=Penaeus vannamei OX=6689 GN=C7M84_009022 PE=4 SV=1
121	TRUE	A0A3R7M3Z3	C7M84_009390	23.9086	2.93	2.93	0	1	642	1e-11	1.55763e-14	-0.0218019	1	1			41156.1	Putative solute carrier family 25 member 35-like OS=Penaeus vannamei OX=6689 GN=C7M84_009390 PE=3 SV=1
122	TRUE	A0A3R7PA33	C7M84_017087	23.7679	2.88	2.88	0	1	1160	1e-11	8.62069e-15	-0.0214036	1	2			34693.1	Troponin H OS=Penaeus vannamei OX=6689 GN=C7M84_017087 PE=3 SV=1
106	FALSE	A0A423T4V8	C7M84_010243	23.6121	8.73	8.73	8.73	1	161	128	0.795031	-3.02191	1	2	1	Carbamidomethylation; Oxidation (M)	27654.7	Actin OS=Penaeus vannamei OX=6689 GN=C7M84_010243 PE=3 SV=1
137	TRUE	A0A3R7LUU5	C7M84_018471	23.5368	1.66	1.66	1.66	1	392	675	1.72194	0.784034	1	1	1	Carbamidomethylation; Deamidation (NQ)	61266.6	Cytochrome P450 4C1 OS=Penaeus vannamei OX=6689 GN=C7M84_018471 PE=3 SV=1
110	TRUE	A0A3R7P8E0	C7M84_018348	23.3091	1.62	1.62	1.62	1	3070	1770	0.576547	-1.25867	1	1	2	Deamidation (NQ)	67929.6	26S proteasome subunit P45 family protein OS=Penaeus vannamei OX=6689 GN=C7M84_018348 PE=3 SV=1
143	TRUE	A0A423S9V6	C7M84_021297	23.2416	2.28	2.28	0	1	3870		0	#NUM!	1	1			61935.9	Uncharacterized protein OS=Penaeus vannamei OX=6689 GN=C7M84_021297 PE=4 SV=1
153	TRUE	A0A3R7PP21	LSM4	23.2097	8.43	8.43	0	1	1e-11	1e-11	1	#DIV/0!	1	1			9630.18	U6 snRNA-associated Sm-like protein LSm4 OS=Penaeus vannamei OX=6689 GN=LSM4 PE=3 SV=1
166	TRUE	A0A3R7PLY4	C7M84_005114	22.8939	1.84	0	1.84	1	1e-11	2580	258000000000000	0.020888	1		1	Carbamidomethylation; Oxidation (M)	106067	Uncharacterized protein OS=Penaeus vannamei OX=6689 GN=C7M84_005114 PE=4 SV=1
163	TRUE	D0FH89	C7M84_012084	22.6718	5.56	5.56	0	1	2100	1e-11	4.7619e-15	-0.0210184	1	1			22010.2	thioredoxin-dependent peroxiredoxin OS=Penaeus vannamei OX=6689 GN=C7M84_012084 PE=2 SV=1
136	TRUE	A0A3R7M4R5	C7M84_008709	22.5983	2.06	2.06	0	1	1750	1e-11	5.71429e-15	-0.0211352	1	2		Deamidation (NQ)	61842.4	Slow muscle myosin S1 heavy chain OS=Penaeus vannamei OX=6689 GN=C7M84_008709 PE=4 SV=1
27	FALSE	A0A423TB33	C7M84_007898	22.5284	1.2	0	1.2	1	1e-11	1560	156000000000000	0.0212096	1		2		63596.6	JHE-like carboxylesterase 1 OS=Penaeus vannamei OX=6689 GN=C7M84_007898 PE=4 SV=1
27	FALSE	A0A3R7SU87	C7M84_006159	22.5284	2.77	0	2.77	1	1e-11	1560	156000000000000	0.0212096	1		2		27252.4	Carboxylesterase type B domain-containing protein OS=Penaeus vannamei OX=6689 GN=C7M84_006159 PE=4 SV=1
27	FALSE	A0A423TB71	C7M84_007901	22.5284	2.23	0	2.23	1	1e-11	1560	156000000000000	0.0212096	1		2		34278.3	Putative venom carboxylesterase-6-like OS=Penaeus vannamei OX=6689 GN=C7M84_007901 PE=3 SV=1
27	FALSE	A0A423TAZ0	C7M84_007897	22.5284	3.54	0	3.54	1	1e-11	1560	156000000000000	0.0212096	1		2		21551.7	JHE-like carboxylesterase 2 OS=Penaeus vannamei OX=6689 GN=C7M84_007897 PE=4 SV=1
27	FALSE	A0A3R7MMG0	C7M84_016483	22.5284	1.62	0	1.62	1	1e-11	1560	156000000000000	0.0212096	1		2		47948.7	JHE-like carboxylesterase 1 OS=Penaeus vannamei OX=6689 GN=C7M84_016483 PE=3 SV=1
27	FALSE	A0A423TYJ0	C7M84_025327	22.5284	1.27	0	1.27	1	1e-11	1560	156000000000000	0.0212096	1		2		61065.2	Carboxylic ester hydrolase OS=Penaeus vannamei OX=6689 GN=C7M84_025327 PE=3 SV=1
27	FALSE	A0A423TB32	C7M84_007899	22.5284	3.35	0	3.35	1	1e-11	1560	156000000000000	0.0212096	1		2		22373.5	JHE-like carboxylesterase 2 OS=Penaeus vannamei OX=6689 GN=C7M84_007899 PE=3 SV=1
27	FALSE	A0A3R7QK72	C7M84_025346	22.5284	1.59	0	1.59	1	1e-11	1560	156000000000000	0.0212096	1		2		49181.8	JHE-like carboxylesterase 1 OS=Penaeus vannamei OX=6689 GN=C7M84_025346 PE=4 SV=1
27	FALSE	A0A423UAK1	C7M84_007741	22.5284	1.12	0	1.12	1	1e-11	1560	156000000000000	0.0212096	1		2		68520.1	JHE-like carboxylesterase 2 OS=Penaeus vannamei OX=6689 GN=C7M84_007741 PE=4 SV=1
27	FALSE	A0A3R7SSZ5	C7M84_007896	22.5284	1.4	0	1.4	1	1e-11	1560	156000000000000	0.0212096	1		2		55703.2	JHE-like carboxylesterase 1 OS=Penaeus vannamei OX=6689 GN=C7M84_007896 PE=4 SV=1
27	FALSE	A0A423SQE3	C7M84_015535	22.5284	1.14	0	1.14	1	1e-11	1560	156000000000000	0.0212096	1		2		67324.1	Carboxylic ester hydrolase OS=Penaeus vannamei OX=6689 GN=C7M84_015535 PE=3 SV=1
27	FALSE	A0A3R7MG38	C7M84_025148	22.5284	2.62	0	2.62	1	1e-11	1560	156000000000000	0.0212096	1		2		28655.1	Carboxylesterase OS=Penaeus vannamei OX=6689 GN=C7M84_025148 PE=3 SV=1
27	FALSE	A0A3R7QJ23	C7M84_000847	22.5284	1.18	0	1.18	1	1e-11	1560	156000000000000	0.0212096	1		2		66317	JHE-like carboxylesterase 1 OS=Penaeus vannamei OX=6689 GN=C7M84_000847 PE=4 SV=1
141	TRUE	A0A3R7QUD6	C7M84_002602	22.2891	2.95	2.95	0	1	1e-11	1e-11	1	#DIV/0!	1	1		Carbamidomethylation; Deamidation (NQ)	38476.8	Hexosyltransferase OS=Penaeus vannamei OX=6689 GN=C7M84_002602 PE=3 SV=1
142	TRUE	A0A423SLN5	C7M84_016897	22.2276	1.75	1.75	0	1	5030	1e-11	1.98807e-15	-0.020476	1	1			50683.5	mitogen-activated protein kinase kinase kinase OS=Penaeus vannamei OX=6689 GN=C7M84_016897 PE=3 SV=1
158	TRUE	A0A423TCP1	C7M84_007286	22.0358	0.67	0.67	0	1	572	1e-11	1.74825e-14	-0.0218813	1	1			102815	Phosphatidylinositol 3-kinase catalytic subunit type 3 OS=Penaeus vannamei OX=6689 GN=C7M84_007286 PE=3 SV=1
133	TRUE	A0A3R7SID7	C7M84_019784	21.9857	1.16	1.16	0	1	1e-11	1e-11	1	#DIV/0!	1	1			56111.6	RRM domain-containing protein OS=Penaeus vannamei OX=6689 GN=C7M84_019784 PE=4 SV=1
133	TRUE	A0A423SN10	C7M84_016480	21.9857	1.47	1.47	0	1	1e-11	1e-11	1	#DIV/0!	1	1			43839.8	Putative heterogeneous nuclear ribonucleoprotein H2 isoform X2 OS=Penaeus vannamei OX=6689 GN=C7M84_016480 PE=4 SV=1
128	TRUE	A0A3R7MQ39	C7M84_014741	21.9353	8.33	0	8.33	1	1e-11	7250	725000000000000	0.0202573	1		1	Deamidation (NQ)	40903.2	Putative eukaryotic translation initiation factor 4E type 3 OS=Penaeus vannamei OX=6689 GN=C7M84_014741 PE=4 SV=1
161	TRUE	A0A423TZD8	C7M84_025034	21.342	1.09	0	1.09	1	1e-11	326	3.26e+13	0.0222767	1		1	Deamidation (NQ)	152073	Dosage compensation regulator OS=Penaeus vannamei OX=6689 GN=C7M84_025034 PE=3 SV=1
126	TRUE	A0A3R7MEF0	C7M84_007333	20.8244	1.73	0	1.73	1	1e-11	131	13100000000000	0.0229491	1		1		45597	Reverse transcriptase domain-containing protein OS=Penaeus vannamei OX=6689 GN=C7M84_007333 PE=4 SV=1
127	TRUE	A0A423T3P8	C7M84_010659	20.3656	7.77	7.77	0	1	8690	1e-11	1.15075e-15	-0.0201506	1	1			11915.6	Leucine-rich repeat protein soc-2 homolog OS=Penaeus vannamei OX=6689 GN=C7M84_010659 PE=3 SV=1
116	TRUE	A0A3R7QS53	C7M84_005148	20.0235	2.42	0	2.42	1	1e-11	30600	3060000000000000	0.0194392	1		1		47060.6	Uncharacterized protein OS=Penaeus vannamei OX=6689 GN=C7M84_005148 PE=4 SV=1
