# Supplementary material for: Hexosamine biosynthesis drives hemocyanin O-GlcNAcylation to potentiate antibacterial immunity in shrimp
Source: J Biol Chem. 2026 May 28;302(7):113213. doi: 10.1016/j.jbc.2026.113213 (PMC13310628; doi:10.1016/j.jbc.2026.113213)
Supplement: Table S3 [file mmc3.xlsx]

## Sheet: VA_NS
Glycolysis
	geneID	geneLength	NS_rawfragments(16288965)	VN_rawfragments(15478412)	NS_FPKM	VN_FPKM	log2 Ratio(VN/NS)	Up-Down-Regulation(VN/NS)	P-value	FDR
glucose transporter type 1 (GLUTI)	Unigene15925_All	483	10	21	1.271	2.8026	1.1408	Up	0.036006	0.146631
	Unigene23115_All	1285	37	40	1.7677	2.0066	0.18288	Up	0.578582	0.779779
Hxk-1, Hexokinase 1	CL2242.Contig1_All	566	5	0	0.5423	0	-9.08295	Down	0.0361108	0.145218
	Unigene4019_All	1763	5180	4336	180.378	158.537	-0.186204	Down	3.39592e-10	8.47821e-09
1.Phosphoglucose isomerase PGI	Unigene24526_All	2179	15943	13631	449.179	403.241	-0.145649	Down	2.0678e-20	9.22735e-19
PFK-P, Phosphofructokinase P	CL75.Contig1_All	4979	336	243	4.1429	3.146	-0.397122	Down	0.00102642	0.00933139
6-phosphofructokinase1，PFK1	CL75.Contig1_All	4979	336	243	4.1429	3.146	-0.397122	Down	0.00102642	0.00933139
Triose phosphate isomerase （TIM）	CL1429.Contig1_All	523	111	74	13.0295	9.1206	-0.514581	Down	0.0168967	0.0874401
	CL1429.Contig7_All	776	111	84	8.7815	6.9777	-0.331716	Down	0.11194	0.308952
Glyceraldehyde 3-phosphate dehydrogenase, GAPD	CL4662.Contig2_All	571	81	67	8.7087	7.5637	-0.203365	Down	0.395792	0.64632
	Unigene26403_All	238	6	1	1.5477	0.2708	-2.51483	Down	0.081652	0.250605
Phosphoglycerate Kinase, PGK	Unigene16680_All	2069	6456	6251	191.562	194.752	0.023829	Up	0.351838	0.600453
aldolase, ALDO	Unigene26204_All	292	9	2	1.8922	0.4415	-2.09958	Down	0.0471346	0.176014
Phosphoglyceromutase, PGAM	CL1981.Contig2_All	3110	338	334	6.6721	6.9228	0.0532148	Up	0.63206	0.816792
	CL1981.Contig3_All	4783	1012	1131	12.9893	15.2425	0.230776	Up	0.00021564	0.00238165
Pyruvate kinase, PYK-M	Unigene264_All	4736	5437	5381	70.4781	73.2395	0.0554469	Up	0.0456384	0.17423
	Unigene2822_All	3183	867	914	16.722	18.5099	0.14655	Up	0.0320974	0.135914
lactate dehydrogenase , LDH	CL2911.Contig1_All	1566	8	7	0.3136	0.2881	-0.122356	Down	0.881074	0.957688
	CL2911.Contig2_All	2369	137	93	3.5503	2.5305	-0.488518	Down	0.0113107	0.0648958
PPP
	geneID	geneLength	NS_rawfragments(16288965)	VN_rawfragments(15478412)	NS_FPKM	VN_FPKM	log2 Ratio(VN/NS)	Up-Down-Regulation(VN/NS)	P-value	FDR
G6PD： Glucose-6-phosphate dehydrogenase	Unigene19293_All	2294	1794	1657	48.0104	46.5611	-0.0442218	Down	0.36859	0.621139
6PGD：6-phosphogluconate dehydrogenase	Unigene16873_All	2385	6840	5321	176.065	143.813	-0.291916	Down	1.17353e-28	7.19969e-27
PGL5，6-phosphogluconolactonase	Unigene11842_All	919	314	210	20.9759	14.7298	-0.509995	Down	6.4372e-05	0.000812047
TKT, Transketolase	Unigene16865_All	2784	30665	27601	676.208	639.072	-0.0814895	Down	9.72792e-12	2.67949e-10
	Unigene18460_All	351	151	65	26.4105	11.9371	-1.14566	Down	2.66248e-08	5.53469e-07
RPE，ribulose-phosphate 3-epimerase	CL3029.Contig1_All	905	90	103	6.1052	7.3364	0.265034	Up	0.202882	0.441821
	CL3029.Contig2_All	1015	208	219	12.5807	13.9082	0.144724	Up	0.29995	0.553914
HBP
glutamine–fructose-6-phosphate aminotransferase (Gfpt1)	CL2349.Contig7_All	2577	0	6	0	0.1501	7.22978	Up	0.013145	0.0733408
	CL2349.Contig9_All	3265	0	6	0	0.1185	6.88874	Up	0.013145	0.0728388
	CL2349.Contig5_All	3238	0	5	0	0.0995	6.63662	Up	0.0269472	0.121942
	CL2349.Contig6_All	3283	0	4	0	0.0785	6.29462	Up	0.0552416	0.194936
	CL2349.Contig2_All	3294	0	4	0	0.0783	6.29094	Up	0.0552416	0.196204
	CL2349.Contig1_All	3264	10	16	0.1881	0.316	0.748425	Up	0.199424	0.437209
	CL2349.Contig4_All	3261	7	10	0.1318	0.1977	0.584963	Up	0.417978	0.661464
	CL2349.Contig3_All	3306	5	6	0.0928	0.117	0.334312	Up	0.709264	0.857098
phosphoglucomutase（pgm）	Unigene439_All	1897	84	118	2.7184	4.0097	0.560737	Up	0.00617706	0.0406054
UDP-N-acetylhexosamine pyrophosphorylase (Uap1)	Unigene20521_All	1568	33	179	1.292	7.3587	2.50984	Up	2.76018e-27	1.62944e-25
glucosamine-phosphate N-acetyltransferase 1(Gnpnat1)	Unigene2826_All	666	16	18	1.4749	1.7422	0.240293	Up	0.629358	0.814298
OGT	CL20.Contig11_All	5228	164	161	1.9258	1.9851	0.0437538	Up	0.783612	0.890768
	Unigene10749_All	2536	807	894	19.5358	22.7239	0.21809	Up	0.00183638	0.0153104
	Unigene23677_All	645	8	12	0.7614	1.1993	0.655466	Up	0.324804	0.576268
OGA	CL1685.Contig6_All	4506	16	20	0.218	0.2861	0.392191	Up	0.420266	0.661208
	CL1685.Contig1_All	3500	114	127	1.9996	2.339	0.22618	Up	0.224224	0.471843
	CL1685.Contig2_All	5310	19	20	0.2197	0.2428	0.144234	Up	0.75427	0.87031
	CL1685.Contig3_All	4304	21	22	0.2995	0.3295	0.137722	Up	0.75414	0.870648

## Sheet: VN_NS
Glycolysis
	geneID	geneLength	NS_rawfragments(16288965)	VN_rawfragments(15478412)	NS_FPKM	VN_FPKM	log2 Ratio(VN/NS)	Up-Down-Regulation(VN/NS)	P-value	FDR
glucose transporter type 1 (GLUTI)	Unigene15925_All	483	10	14	1.271	1.8726	0.559079	Up	0.353646	0.671324
	Unigene22013_All	3123	33305	35843	654.702	741.491	0.17959	Up	3.5087e-60	1.27807e-57
Hxk-1, Hexokinase 1	CL2242.Contig1_All	566	5	1	0.5423	0.1141	-2.24879	Down	0.142617	0.444778
	CL2242.Contig2_All	1616	7	5	0.2659	0.1999	-0.411605	Down	0.64677	0.857475
1.Phosphoglucose isomerase PGI	Unigene24526_All	2179	15943	14025	449.179	415.833	-0.111285	Down	2.60506e-11	1.75358e-09
PFK-P, Phosphofructokinase P	Unigene24526_All	2179	15943	14025	449.179	415.833	-0.111285	Down	2.60506e-11	1.75358e-09
PFK-P, Phosphofructokinase P	CL75.Contig1_All	4979	336	301	4.1429	3.9057	-0.0850599	Down	0.458556	0.760159
Triose phosphate isomerase （TIM）	CL1429.Contig1_All	523	111	30	13.0295	3.7059	-1.81389	Down	1.97126e-11	1.35111e-09
	CL1429.Contig7_All	776	111	33	8.7815	2.7474	-1.6764	Down	2.161e-10	1.34077e-08
Phosphoglycerate Kinase, PGK	Unigene16680_All	2069	6456	6097	191.562	190.383	-0.00890371	Down	0.729888	0.901542
aldolase, ALDO	Unigene26204_All	292	9	3	1.8922	0.6638	-1.51124	Down	0.111511	0.402392
	Unigene22837_All	2490	61183	53954	1508.47	1399.9	-0.107763	Down	1.035e-36	2.3029e-34
Phosphoglyceromutase, PGAM	CL1981.Contig2_All	3110	338	348	6.6721	7.2292	0.115695	Up	0.293434	0.620817
	CL1981.Contig3_All	4783	1012	1136	12.9893	15.3445	0.240398	Up	0.000114094	0.00285825
Pyruvate kinase, PYK-M	Unigene2822_All	3183	867	757	16.722	15.365	-0.1221	Down	0.088881	0.356344
lactate dehydrogenase , LDH	CL2911.Contig2_All	2369	137	106	3.5503	2.8908	-0.296472	Down	0.112245	0.402244
	CL1626.Contig1_All	2251	551	462	15.0274	13.2599	-0.180526	Down	0.047217	0.254316
	CL1626.Contig2_All	2602	1349	1131	31.8281	28.0821	-0.18065	Down	0.00187623	0.029819
Glyceraldehyde 3-phosphate dehydrogenase, GAPD	Unigene26403_All	238	6	4	1.5477	1.0858	-0.511367	Down	0.607816	0.835047
	Unigene20066_All	510	9	7	1.0834	0.8868	-0.288885	Down	0.706606	0.886161
PPP
	geneID	geneLength	NS_rawfragments(16288965)	VN_rawfragments(15478412)	NS_FPKM	VN_FPKM	log2 Ratio(VN/NS)	Up-Down-Regulation(VN/NS)	P-value	FDR
G6PD： Glucose-6-phosphate dehydrogenase	Unigene19293_All	2294	1794	1529	48.0104	43.0614	-0.156952	Down	0.0017581	0.0282698
6PGD：6-phosphogluconate dehydrogenase	Unigene16873_All	2385	6840	5600	176.065	151.696	-0.214932	Down	1.20292e-16	1.22649e-14
PGL5，6-phosphogluconolactonase	Unigene11842_All	919	314	331	20.9759	23.2694	0.149701	Up	0.187613	0.51643
PGL5，6-phosphogluconolactonase	Unigene11842_All	919	314	331	20.9759	23.2694	0.149701	Up	0.187613	0.51643
TKT, Transketolase	Unigene16865_All	2784	30665	27589	676.208	640.236	-0.0788624	Down	4.39626e-11	2.89884e-09
	Unigene18460_All	351	151	61	26.4105	11.2278	-1.23404	Down	3.7316e-09	2.00893e-07
RPE，ribulose-phosphate 3-epimerase	CL3029.Contig1_All	905	90	107	6.1052	7.6385	0.323251	Up	0.116938	0.406046
	CL3029.Contig2_All	1015	208	252	12.5807	16.0401	0.350471	Up	0.00936622	0.0967643
HBP
	geneID	geneLength	NS_rawfragments(16288965)	VN_rawfragments(15478412)	NS_FPKM	VN_FPKM	log2 Ratio(VN/NS)	Up-Down-Regulation(VN/NS)	P-value	FDR
phosphoglucomutase（pgm）	Unigene439_All	1897	84	106	2.7184	3.61	0.409241	Up	0.051682	0.268844
	Unigene5362_All	2627	946	970	22.1074	23.8553	0.10978	Up	0.095788	0.369317
	Unigene11553_All	298	87	87	17.923	18.8615	0.0736323	Up	0.735308	0.900065
	CL1496.Contig1_All	2944	2456	2434	51.215	53.4142	0.0606569	Up	0.141502	0.44745
glutamine–fructose-6-phosphate aminotransferase (Gfpt1)	CL2349.Contig1_All	3264	10	10	0.1881	0.1979	0.0732718	Up	0.905794	0.979316
	CL2349.Contig5_All	3238	0	1	0	0.02	4.32193	Up	0.47481	0.768819
	CL2349.Contig3_All	3306	5	7	0.0928	0.1368	0.559872	Up	0.518608	0.792519
	CL2349.Contig1_All	3264	10	10	0.1881	0.1979	0.0732718	Up	0.905794	0.979316
UDP-N-acetylhexosamine pyrophosphorylase (Uap1)	Unigene20521_All						1.1992	Up	4.30726e-05
glucosamine-phosphate N-acetyltransferase 1(Gnpnat1)	Unigene2826_All	666	16	19	1.4749	1.8431	0.321517	Up	0.513622	0.789548
O-linked N-acetylglucosamine transferase, OGT	Unigene8256_All	428	10	9	1.4344	1.3585	-0.0784328	Down	0.914686	0.981226
	CL20.Contig2_All	4612	22	10	0.2928	0.1401	-1.06346	Down	0.0498242	0.261317
	CL20.Contig10_All	4773	22	11	0.283	0.1489	-0.926458	Down	0.0800912	0.337553
	CL20.Contig7_All	5123	29	16	0.3475	0.2018	-0.784087	Down	0.0795204	0.335649
	CL20.Contig9_All	5403	29	17	0.3295	0.2033	-0.696668	Down	0.113641	0.398924
	CL20.Contig4_All	5201	31	19	0.3659	0.236	-0.632663	Down	0.132792	0.435171
	CL20.Contig3_All	6125	27	17	0.2706	0.1793	-0.593786	Down	0.185929	0.513987
	CL20.Contig5_All	5481	30	19	0.336	0.224	-0.584963	Down	0.167962	0.485753
	CL20.Contig8_All	5845	34	22	0.3571	0.2432	-0.554185	Down	0.161428	0.47316
	CL20.Contig12_All	5493	42	35	0.4694	0.4117	-0.189224	Down	0.571154	0.81657
	CL20.Contig1_All	4690	95	80	1.2435	1.102	-0.174282	Down	0.428334	0.732508
	CL20.Contig6_All	5390	31	27	0.3531	0.3236	-0.125865	Down	0.746352	0.896766
	Unigene10749_All	2536	807	763	19.5358	19.4379	-0.00724797	Down	0.921454	0.980684
O-GlcNAcase, OGA	CL1685.Contig1_All	3500	114	147	1.9996	2.7135	0.440443	Up	0.0141344	0.125922
	CL1685.Contig4_All	5979	138	165	1.417	1.7829	0.331386	Up	0.0461244	0.253418
